# Supplementary material for: Occurrence of Colibacillosis in Broilers and Its Relationship With Avian Pathogenic Escherichia coli (APEC) Population Structure and Molecular Characteristics
Source: Front Vet Sci. 2021 Sep 8;8:737720. doi: 10.3389/fvets.2021.737720 (PMC8456121; doi:10.3389/fvets.2021.737720)
Supplement: Supplementary File 1 — Metadata of APEC isolates included in this study. [file Table_1.XLSX]

## Sheet: wgs_farms
A		B		C
2		27		3
3		45		42
5		57		64
16		60		69
21		80		88
23		109		104
31		130		124
38		152		137
57		166		147
66		216		158
70		234		166
71		236		167
80		244		169
84		245		188
86		251		190
94		283		196
96		286		197
110		303
205		305
208		323
243		336
246		365
		371

## Sheet: WGS_Berlin(old)
sample_name	Beta-lactam	MLST	plasmid_1	plasmid_2	plasmid_3	plasmid_4	plasmid_5	plasmid_6	plasmid_7	plasmid_8	plasmid_9	plasmid_10	Aminoglycoside	Phenicol	Tetracycline	Quinolone	Macrolide	Sulphonamide	Trimethoprim	Rifampicin	Fluoroquinolone and aminoglycoside	MLS - Macrolide, Lincosamide and Streptogramin B	virulence	pMLST summary	genome_size	contigs	n50	Comments
EC-1	blaCMY-2	ST-429	IncFIB	IncFIC(FII)	IncB/O/K/Z								aac(3)-VIa-like,aadA1		tet(A)			sul1				mdf(A)	gad,iroN,iss,mchF,tsh	IncF[F18:A-:B20]	5257421	492	34336
EC-3	blaCMY-2	ST-429	IncFIC(FII)	IncFIB	IncB/O/K/Z								aac(3)-VIa-like,aadA1		tet(A)			sul1				mdf(A)	gad,iroN,iss,mchF	IncF[F18:A-:B20]	5215559	722	16676	new icd allele, new ST (9298 from enterobase)
EC-6	blaCMY-2	ST-429	IncFIB	IncFIC(FII)	IncB/O/K/Z								aac(3)-VIa-like,aadA1		tet(A)			sul1				mdf(A)	gad,iroN,iss,mchF	IncF[F18:A-:B20]	5244963	376	38389
EC-7	blaCMY-2-like,blaTEM-1A	ST-88	IncFIB	IncI1	IncFIC(FII)	ColRNAI	IncA/C2	ColpVC	Col(MG828)				aac(3)-VIa-like,aadA1,aadA2,strA,strB	cmlA1-like,floR-like	tet(A)-like			sul1,sul2,sul3				mdf(A)	gad,iroN,iss,lpfA,mchF,tsh	IncI1[ST-26],IncF[F18:A-:B1]	5275190	363	39312
EC-8	blaCMY-2	ST-429	IncFIB	IncFIC(FII)	IncB/O/K/Z								aac(3)-VIa-like,aadA1		tet(A)			sul1				mdf(A)	gad,iroN,iss,mchF	IncF[F18:A-:B20]	5243830	563	27566
EC-12	blaCMY-2	ST-140	IncFIC(FII)	IncHI2	IncFIB	IncHI2A	TrfA	IncB/O/K/Z	Col(MG828)				aac(3)-VIa-like,aadA1		tet(A)			sul1				mdf(A)	gad,iha,ireA,iroN,iss,mchF	IncHI2[Unknown ST],IncF[F18:A-:B1]	5496845	766	21237
EC-19	blaCMY-2	ST-10	p0111	IncB/O/K/Z									aadA1						dfrA1			mdf(A)	gad,iss		5078092	642	19574
EC-61	blaCTX-M-55,blaTEM-1B	ST-457	IncFIC(FII)	IncFIB	ColRNAI								aac(3)-IIa-like,aadA1-like,aph(3')-Ia,strA-like,strB-like	floR-like	tet(A)-like			sul2,sul3-like	dfrA14-like			mdf(A)	air,cma,gad,iss,lpfA,mchF,mcmA	IncF[F18:A-:B1]	5003874	650	19808
EC-62	blaSHV-12,blaTEM-1B	ST-744	IncFIC(FII)	IncFIB	IncX3	IncQ1	ColRNAI						aadA5,aph(3')-Ia,strA,strB	catA1-like	tet(B)	QnrS1	mph(A)	sul1,sul2	dfrA17-like			mdf(A)	cba,cma,iroN,iss,mchF,tsh	IncF[F18:A-:B16]	4873173	686	19867
EC-65	blaSHV-12	ST-117	IncFIC(FII)	IncI1	IncFIB								aadA1,aadA2	cmlA1-like	tet(A)-like			sul3				mdf(A)	cma,gad,ireA,iroN,iss,lpfA,mchB,mchC,mchF,pic,tsh	IncF[F18:A-:B1],IncI1[ST-95]	5080853	389	38895
EC-68	blaCTX-M-55,blaTEM-1B	ST-457	IncFIC(FII)	IncFIB	ColRNAI								aac(3)-IIa-like,aadA1-like,aph(3')-Ia,strA-like,strB-like	floR-like	tet(A)-like			sul2,sul3-like	dfrA14-like			mdf(A)	air,eilA,gad,iss,lpfA,mchF,mcmA	IncF[F18:A-:B1]	5026017	650	18253
EC-69	blaSHV-12,blaTEM-1B	ST-744	IncFIC(FII)	IncFIB	IncX3	IncQ1	ColRNAI						aadA5,aph(3')-Ia,strA,strB	catA1-like	tet(B)	QnrS1	mph(A)	sul1,sul2				mdf(A)	cba,cma,gad,iroN,iss,mchF,tsh	IncF[F18:A-:B16]	4837677	489	27515
EC-70	blaSHV-12,blaTEM-1B	ST-744	IncFIC(FII)	IncFIB	IncX3	IncQ1	ColRNAI						aadA5,aph(3')-Ia,strA,strB	catA1-like	tet(B)	QnrS1	mph(A)	sul1,sul2	dfrA17			mdf(A)	cba,cma,iroN,iss,mchF,tsh	IncF[F18:A-:B16]	4900356	261	66153		SPADES
EC-74	blaSHV-12,blaTEM-1B	ST-744	IncFIC(FII)	IncFIB	IncX3	IncQ1	ColRNAI						aadA5,aph(3')-Ia,strA,strB	catA1-like	tet(B)	QnrS1	mph(A)	sul1,sul2	dfrA17			mdf(A)	cba,cma,gad,iroN,iss,mchF,tsh	IncF[F18:A-:B16]	4932180	421	34540
EC-77	blaCTX-M-55	ST-457	IncFIB	IncFIC(FII)	ColRNAI								aac(3)-IIa-like,aadA1-like,aph(3')-Ia		tet(A)-like			sul3-like				mdf(A)	air,cma,gad,ireA,iss,lpfA,mchF	IncF[F18:A-:B1]	5007759	592	20774
EC-79	blaSHV-12,blaTEM-1B	ST-744	IncFIC(FII)	IncFIB	IncX3	IncQ1	ColRNAI						aadA5,aph(3')-Ia,strA,strB	catA1-like	tet(B)	QnrS1	mph(A)	sul1,sul2	dfrA17			mdf(A)	cba,cma,gad,iroN,iss,mchF,tsh	IncF[F18:A-:B16]	4883736	466	28910
EC-80	blaCTX-M-55,blaTEM-1B	ST-457	IncFIB	IncFIC(FII)	ColRNAI								aadA1-like,aph(3')-Ia,strA-like,strB-like	floR-like				sul2,sul3-like	dfrA14-like			mdf(A)	air,cma,eilA,gad,iss,lpfA,mchF	IncF[F18:A-:B1]	5041348	495	25112
EC-81	blaCTX-M-55,blaTEM-1B	ST-457	IncFIB	IncFIC(FII)	ColRNAI								aac(3)-IIa-like,aph(3')-Ia,strA-like,strB-like		tet(A)-like			sul2	dfrA14-like			mdf(A)	air,cma,gad,iss,lpfA,mchF,mcmA	IncF[F18:A-:B1]	5027917	586	21799
EC-82	blaSHV-12,blaTEM-1B	ST-744	IncFIC(FII)	IncFIB	IncX3	IncQ1	ColRNAI						aadA5,aph(3')-Ia,strA,strB	catA1-like	tet(B)	QnrS1	mph(A)	sul1,sul2	dfrA17			mdf(A)	cba,cma,gad,iroN,iss,mchF,tsh	IncF[F18:A-:B16]	4903029	582	26272
EC-83	blaCTX-M-55	ST-457	IncFIC(FII)	IncFIB	ColRNAI								aadA1-like	floR-like	tet(A)-like							mdf(A)	air,cma,eilA,gad,ireA,iss,lpfA,mchF	IncF[F18:A-:B1]	5030657	447	33430
EC-84	blaSHV-12,blaTEM-1B	ST-744	IncFIC(FII)	IncI1	IncFIB	IncX3	IncQ1	ColRNAI					aadA5,aph(3')-Ia,strA,strB	catA1-like	tet(B)	QnrS1	mph(A)	sul1,sul2-like	dfrA1,dfrA17-like			mdf(A)	cba,cma,gad,iroN,iss,mchF,tsh	IncF[F18:A-:B16],IncI1[ST-3]	4997653	561	28342
EC-90	blaCMY-2	ST-429	IncFIB	IncFIC(FII)	IncB/O/K/Z								aac(3)-VIa-like,aadA1		tet(A)			sul1				mdf(A)	gad,iroN,iss,mchF,tsh	IncF[F18:A-:B20]	5261995	652	25825
EC-99	blaCMY-2	ST-10	p0111	IncB/O/K/Z									aadA1						dfrA1			mdf(A)	iss		5099429	700	19087	blaCMY-2 confirmed with blast
EC-123	blaCTX-M-55	ST-457	IncFIC(FII)	IncFIB	ColRNAI								aac(3)-IIa-like,aadA1-like,aph(3')-Ia		tet(A)-like			sul3-like				mdf(A)	air,cma,eilA,gad,ireA,iss,lpfA,mchF	IncF[F18:A-:B1]	5023904	550	27736
EC-124	blaCTX-M-55,blaTEM-1B	ST-457	IncFIB	IncFIC(FII)	ColRNAI								aac(3)-IIa-like,aadA1-like,aph(3')-Ia,strA-like,strB-like	floR-like	tet(A)-like			sul2,sul3-like	dfrA14-like			mdf(A)	air,cma,gad,ireA,iss,lpfA,mchF	IncF[F18:A-:B1]	5066696	666	19439
EC-125	blaSHV-12	ST-4512	IncFIB(pENTAS01)	IncFII	IncI1	IncFII(29)	IncX1	ColRNAI					aadA1,aadA2	cmlA1-like	tet(A)-like			sul3				mdf(A)	etpD,gad	IncF[F29:A-:B-],IncI1[ST-26]	5421327	1051	13181
EC-127	blaCTX-M-55,blaTEM-1B	ST-457	IncFIC(FII)	IncFIB	ColRNAI								aac(3)-IIa-like,aadA1-like,aph(3')-Ia,strA-like,strB-like	floR-like				sul2,sul3-like	dfrA14-like			mdf(A)	air,cma,gad,ireA,iss,lpfA,mchF	IncF[F18:A-:B1]	5031046	569	23206
EC-131	blaCTX-M-65,blaOXA-1,blaTEM-1B	ST-2179	IncFIB	IncI1	IncFIC(FII)								aadA1,aadA2,aadA5-like,strA,strB-like	catB3-like,cmlA1-like	tet(A)	QnrS2	mph(A)	sul1-like,sul2,sul3	dfrA17	ARR-3	aac(6')Ib-cr	mdf(A)	cma,gad,iroN,iss,lpfA	IncF[F18:A-:B1],IncI1[ST-26]	5057366	513	28933
EC-132	blaCTX-M-55	ST-457	IncFIC(FII)	IncFIB	ColRNAI								aadA1-like	floR-like				sul3-like				mdf(A)	air,cma,eilA,gad,ireA,iss,lpfA,mchF,mcmA	IncF[F18:A-:B1]	5016042	440	34397
EC-133	blaSHV-12,blaTEM-1B	ST-744	IncFIC(FII)	IncFIB	IncX3	IncQ1	ColRNAI						aadA5,aph(3')-Ia,strA,strB	catA1-like	tet(B)	QnrS1	mph(A)	sul1,sul2	dfrA17			mdf(A)	cba,cma,gad,iroN,iss,mchF,tsh	IncF[F18:A-:B16]	4885193	386	37741
EC-137	blaCTX-M-55	ST-457	IncFIC(FII)	IncFIB	ColRNAI								aph(3')-Ia									mdf(A)	air,cma,eilA,gad,ireA,iss,lpfA,mchF	IncF[F18:A-:B1]	5015163	388	37348
EC-139	blaCTX-M-55	ST-457	IncFIB	IncFIC(FII)	ColRNAI								aadA1-like	floR-like	tet(A)-like							mdf(A)	air,cma,gad,iss,lpfA,mchF	IncF[F18:A-:B1]	5006982	589	21377

## Sheet: enterobVSspades_berlin
sample_name	Beta-lactam	MLST DTU	plasmid_1	plasmid_2	plasmid_3	plasmid_4	plasmid_5	plasmid_6	plasmid_7	Aminoglycoside	Phenicol	Tetracycline	Quinolone	Macrolide	Sulphonamide	Trimethoprim	Rifampicin	Fluoroquinolone and aminoglycoside	virulence	pMLST summary	genome_size	contigs	n50
EC-1	blaCMY-2	ST-429	IncFIB	IncFIC(FII)	IncB/O/K/Z					aac(3)-VIa-like,aadA1		tet(A)			sul1				gad,iroN,iss,mchF,tsh	IncF[Unknown ST]	5257421	492	34336
EC-12	blaCMY-2	ST-140	IncFIC(FII)	IncHI2	IncFIB	IncHI2A	TrfA	IncB/O/K/Z	Col(MG828)	aac(3)-VIa-like,aadA1		tet(A)			sul1				gad,iha,ireA,iroN,iss,mchF	IncHI2[Unknown ST],IncF[Unknown ST]	5496845	766	21237
EC-123	blaCTX-M-55	ST-457	IncFIC(FII)	IncFIB	ColRNAI					aac(3)-IIa-like,aadA1-like,aph(3')-Ia		tet(A)-like			sul3-like				air,cma,eilA,gad,ireA,iss,lpfA,mchF	IncF[Unknown ST]	5023904	550	27736
EC-124	blaCTX-M-55,blaTEM-1B	ST-457	IncFIB	IncFIC(FII)	ColRNAI					aac(3)-IIa-like,aadA1-like,aph(3')-Ia,strA-like,strB-like	floR-like	tet(A)-like			sul2,sul3-like	dfrA14-like			air,cma,gad,ireA,iss,lpfA,mchF	IncF[Unknown ST]	5066696	666	19439
EC-125	blaSHV-12	ST-4512	IncFIB(pENTAS01)	IncFII	IncI1	IncFII(29)	IncX1	ColRNAI		aadA1,aadA2	cmlA1-like	tet(A)-like			sul3				etpD,gad	IncI1[ST-26],IncF[Unknown ST]	5421327	1051	13181
EC-127	blaCTX-M-55,blaTEM-1B	ST-457	IncFIC(FII)	IncFIB	ColRNAI					aac(3)-IIa-like,aadA1-like,aph(3')-Ia,strA-like,strB-like	floR-like				sul2,sul3-like	dfrA14-like			air,cma,gad,ireA,iss,lpfA,mchF	IncF[Unknown ST]	5031046	569	23206
EC-131	blaCTX-M-65,blaOXA-1,blaTEM-1B	ST-2179	IncFIB	IncI1	IncFIC(FII)					aadA1,aadA2,aadA5-like,strA,strB-like	catB3-like,cmlA1-like	tet(A)	QnrS2	mph(A)	sul1-like,sul2,sul3	dfrA17	ARR-3	aac(6')Ib-cr	cma,gad,iroN,iss,lpfA	IncI1[ST-26],IncF[Unknown ST]	5057366	513	28933
EC-132	blaCTX-M-55	ST-457	IncFIC(FII)	IncFIB	ColRNAI					aadA1-like	floR-like				sul3-like				air,cma,eilA,gad,ireA,iss,lpfA,mchF,mcmA	IncF[Unknown ST]	5016042	440	34397
EC-133	blaSHV-12,blaTEM-1B	ST-744	IncFIC(FII)	IncFIB	IncX3	IncQ1	ColRNAI			aadA5,aph(3')-Ia,strA,strB	catA1-like	tet(B)	QnrS1	mph(A)	sul1,sul2	dfrA17			cba,cma,gad,iroN,iss,mchF,tsh	IncF[Unknown ST]	4885193	386	37741
EC-137	blaCTX-M-55	ST-457	IncFIC(FII)	IncFIB	ColRNAI					aph(3')-Ia									air,cma,eilA,gad,ireA,iss,lpfA,mchF	IncF[Unknown ST]	5015163	388	37348
EC-139	blaCTX-M-55	ST-457	IncFIB	IncFIC(FII)	ColRNAI					aadA1-like	floR-like	tet(A)-like							air,cma,gad,iss,lpfA,mchF	IncF[Unknown ST]	5006982	589	21377
EC-19	blaCMY-2	ST-10	p0111	IncB/O/K/Z						aadA1						dfrA1			gad,iss		5078092	642	19574
EC-3	blaCMY-2	ST-429	IncFIC(FII)	IncFIB	IncB/O/K/Z					aac(3)-VIa-like,aadA1		tet(A)			sul1				gad,iroN,iss,mchF	IncF[Unknown ST]	5215559	722	16676			SPADES_ONLY
EC-6	blaCMY-2	ST-429	IncFIB	IncFIC(FII)	IncB/O/K/Z					aac(3)-VIa-like,aadA1		tet(A)			sul1				gad,iroN,iss,mchF	IncF[Unknown ST]	5244963	376	38389
EC-61	blaCTX-M-55,blaTEM-1B	ST-457	IncFIC(FII)	IncFIB	ColRNAI					aac(3)-IIa-like,aadA1-like,aph(3')-Ia,strA-like,strB-like	floR-like	tet(A)-like			sul2,sul3-like	dfrA14-like			air,cma,gad,iss,lpfA,mchF,mcmA	IncF[Unknown ST]	5003874	650	19808
EC-62	blaSHV-12,blaTEM-1B	ST-744	IncFIC(FII)	IncFIB	IncX3	IncQ1	ColRNAI			aadA5,aph(3')-Ia,strA,strB	catA1-like	tet(B)	QnrS1	mph(A)	sul1,sul2	dfrA17			cba,cma,iroN,iss,mchF,tsh	IncF[Unknown ST]	4873173	686	19867
EC-65	blaSHV-12	ST-117	IncFIC(FII)	IncI1	IncFIB					aadA1,aadA2	cmlA1-like	tet(A)-like			sul3				cma,gad,ireA,iroN,iss,lpfA,mchB,mchC,mchF,pic,tsh	IncI1[ST-95],IncF[Unknown ST]	5080853	389	38895
EC-68	blaCTX-M-55,blaTEM-1B	ST-457	IncFIC(FII)	IncFIB	ColRNAI					aac(3)-IIa-like,aadA1-like,aph(3')-Ia,strA-like,strB-like	floR-like	tet(A)-like			sul2,sul3-like	dfrA14-like			air,eilA,gad,iss,lpfA,mchF,mcmA	IncF[Unknown ST]	5026017	650	18253
EC-69	blaSHV-12,blaTEM-1B	ST-744	IncFIC(FII)	IncFIB	IncX3	IncQ1	ColRNAI			aadA5,aph(3')-Ia,strA,strB	catA1-like	tet(B)	QnrS1	mph(A)	sul1,sul2				cba,cma,gad,iroN,iss,mchF,tsh	IncF[Unknown ST]	4837677	489	27515
EC-7	blaCMY-2,blaTEM-1A	ST-88	IncFIB	IncI1	IncFIC(FII)	ColRNAI	IncA/C2	ColpVC	Col(MG828)	aac(3)-VIa-like,aadA1,aadA2,strA,strB	cmlA1-like,floR-like	tet(A)-like			sul1,sul2,sul3				gad,iroN,iss,lpfA,mchF,tsh	IncI1[ST-26],IncF[Unknown ST]	5275190	363	39312
EC-70	blaSHV-12,blaTEM-1B	ST-744	IncFIC(FII)	IncFIB	IncX3	IncQ1	ColRNAI			aadA5,aph(3')-Ia,strA,strB	catA1-like	tet(B)	QnrS1	mph(A)	sul1,sul2	dfrA17			cba,cma,iroN,iss,mchF,tsh	IncF[Unknown ST]	4900356	261	66153
EC-74	blaSHV-12,blaTEM-1B	ST-744	IncFIC(FII)	IncFIB	IncX3	IncQ1	ColRNAI			aadA5,aph(3')-Ia,strA,strB	catA1-like	tet(B)	QnrS1	mph(A)	sul1,sul2	dfrA17			cba,cma,gad,iroN,iss,mchF,tsh	IncF[Unknown ST]	4932180	421	34540
EC-77	blaCTX-M-55	ST-457	IncFIB	IncFIC(FII)	ColRNAI					aac(3)-IIa-like,aadA1-like,aph(3')-Ia		tet(A)-like			sul3-like				air,cma,gad,ireA,iss,lpfA,mchF	IncF[Unknown ST]	5007759	592	20774
EC-79	blaSHV-12,blaTEM-1B	ST-744	IncFIC(FII)	IncFIB	IncX3	IncQ1	ColRNAI			aadA5,aph(3')-Ia,strA,strB	catA1-like	tet(B)	QnrS1	mph(A)	sul1,sul2	dfrA17			cba,cma,gad,iroN,iss,mchF,tsh	IncF[Unknown ST]	4883736	466	28910
EC-8	blaCMY-2	ST-429	IncFIB	IncFIC(FII)	IncB/O/K/Z					aac(3)-VIa-like,aadA1		tet(A)			sul1				gad,iroN,iss,mchF	IncF[Unknown ST]	5243830	563	27566
EC-80	blaCTX-M-55,blaTEM-1B	ST-457	IncFIB	IncFIC(FII)	ColRNAI					aadA1-like,aph(3')-Ia,strA-like,strB-like	floR-like				sul2,sul3-like	dfrA14-like			air,cma,eilA,gad,iss,lpfA,mchF	IncF[Unknown ST]	5041348	495	25112
EC-81	blaCTX-M-55,blaTEM-1B	ST-457	IncFIB	IncFIC(FII)	ColRNAI					aac(3)-IIa-like,aph(3')-Ia,strA-like,strB-like		tet(A)-like			sul2	dfrA14-like			air,cma,gad,iss,lpfA,mchF,mcmA	IncF[Unknown ST]	5027917	586	21799
EC-82	blaSHV-12,blaTEM-1B	ST-744	IncFIC(FII)	IncFIB	IncX3	IncQ1	ColRNAI			aadA5,aph(3')-Ia,strA,strB	catA1-like	tet(B)	QnrS1	mph(A)	sul1,sul2	dfrA17			cba,cma,gad,iroN,iss,mchF,tsh	IncF[Unknown ST]	4903029	582	26272
EC-83	blaCTX-M-55	ST-457	IncFIC(FII)	IncFIB	ColRNAI					aadA1-like	floR-like	tet(A)-like							air,cma,eilA,gad,ireA,iss,lpfA,mchF	IncF[Unknown ST]	5030657	447	33430
EC-84	blaSHV-12,blaTEM-1B	ST-744	IncFIC(FII)	IncI1	IncFIB	IncX3	IncQ1	ColRNAI		aadA5,aph(3')-Ia,strA,strB	catA1-like	tet(B)	QnrS1	mph(A)	sul1,sul2	dfrA1,dfrA17			cba,cma,gad,iroN,iss,mchF,tsh	IncF[Unknown ST],IncI1[ST-3]	4997653	561	28342
EC-90	blaCMY-2	ST-429	IncFIB	IncFIC(FII)	IncB/O/K/Z					aac(3)-VIa-like,aadA1		tet(A)			sul1				gad,iroN,iss,mchF,tsh	IncF[Unknown ST]	5261995	652	25825
EC-99	blaCMY-2	ST-10	p0111	IncB/O/K/Z						aadA1						dfrA1			iss		5099429	700	19087
sample_name	Beta-lactam	MLST DTU	plasmid_1	plasmid_2	plasmid_3	plasmid_4	plasmid_5	plasmid_6	plasmid_7	Aminoglycoside	Phenicol	Tetracycline	Quinolone	Macrolide	Sulphonamide	Trimethoprim	Rifampicin	Fluoroquinolone and aminoglycoside	Virulence	pMLST summary	genome_size	contigs	n50
EC-1	blaCMY-2	ST-429	IncFIC(FII)	IncFIB	IncB/O/K/Z					aac(3)-VIa-like,aadA1		tet(A)			sul1				gad,iroN,iss,mchF	IncF[Unknown ST]	5227952	235	78363
EC-12	blaCMY-2	ST-140	IncHI2A	IncHI2	IncFIC(FII)	IncFIB	TrfA	IncB/O/K/Z	Col(MG828)	aac(3)-VIa-like,aadA1		tet(A)			sul1				gad,iha,ireA,iroN,iss,mchF	IncHI2[Unknown ST],IncF[Unknown ST]	5475675	355	49499
EC-123	blaCTX-M-55	ST-457	IncFIC(FII)	IncFIB	ColRNAI					aac(3)-IIa-like,aadA1-like,aph(3')-Ia		tet(A)-like			sul3-like				air,cma,eilA,gad,ireA,iss,lpfA,mchF	IncF[Unknown ST]	5026685	262	49000
EC-124	blaCTX-M-55,blaTEM-1B	ST-457	IncFIC(FII)	IncFIB	ColRNAI					aac(3)-IIa-like,aadA1-like,aph(3')-Ia,strA-like,strB-like	floR-like	tet(A)-like			sul2,sul3-like	dfrA14-like			air,cma,eilA,gad,ireA,iss,lpfA,mchF,mcmA	IncF[Unknown ST]	5034597	294	42123
EC-125	blaSHV-12	ST-4512	IncFIB(pENTAS01)	IncFII	IncI1	IncFII(29)	IncX1	ColRNAI		aadA1,aadA2	cmlA1-like	tet(A)-like			sul3				etpD,gad	IncI1[ST-26],IncF[Unknown ST]	5403197	576	27441
EC-127	blaCTX-M-55,blaTEM-1B	ST-457	IncFIC(FII)	IncFIB	ColRNAI					aac(3)-IIa-like,aadA1-like,aph(3')-Ia,strA-like,strB-like	floR-like				sul2,sul3-like	dfrA14-like			air,cma,gad,ireA,iss,lpfA,mchF	IncF[Unknown ST]	5020998	249	49432
EC-131	blaCTX-M-65,blaOXA-1,blaTEM-1B	ST-2179	IncFIC(FII)	IncI1	IncFIB					aadA1,aadA2,aadA5-like,strA,strB-like	catB3-like,cmlA1-like	tet(A)	QnrS2	mph(A)	sul1-like,sul2,sul3	dfrA17	ARR-3	aac(6')Ib-cr	cma,gad,iroN,iss,lpfA	IncI1[ST-26],IncF[Unknown ST]	5037796	232	65969
EC-132	blaCTX-M-55	ST-457	IncFIC(FII)	IncFIB	ColRNAI					aadA1-like	floR-like				sul3-like				air,cma,eilA,gad,ireA,iss,lpfA,mchF,mcmA	IncF[Unknown ST]	5018526	192	67535
EC-133	blaSHV-12,blaTEM-1B	ST-744	IncFIC(FII)	IncFIB	IncX3	IncQ1	ColRNAI			aadA5,strA,strB	catA1-like	tet(B)	QnrS1	mph(A)	sul1,sul2	dfrA17			cba,cma,gad,iroN,iss,mchF,tsh	IncF[Unknown ST]	4850312	192	66247
EC-137	blaCTX-M-55	ST-457	IncFIC(FII)	IncFIB	ColRNAI					aph(3')-Ia									air,cma,eilA,gad,ireA,iss,lpfA,mchF,mcmA	IncF[Unknown ST]	4991152	183	64054
EC-139	blaCTX-M-55	ST-457	IncFIC(FII)	IncFIB	ColRNAI					aadA1-like	floR-like	tet(A)-like							air,cma,eilA,gad,ireA,iss,lpfA,mchF	IncF[Unknown ST]	5002326	305	38854
EC-19	blaCMY-2	ST-10	p0111	IncB/O/K/Z						aadA1						dfrA1			gad,iss		5114218	551	17696			ENTEROBASE
EC-3	blaCMY-2	ST-429	IncFIB	IncFIC(FII)	IncB/O/K/Z					aac(3)-VIa-like,aadA1		tet(A)			sul1				gad,iroN,iss,mchF,tsh	IncF[Unknown ST]	5216762	345	38531
EC-6	blaCMY-2	ST-429	IncFIC(FII)	IncFIB	IncB/O/K/Z					aac(3)-VIa-like,aadA1		tet(A)			sul1				gad,iroN,iss,mchF	IncF[Unknown ST]	5231325	180	94211
EC-61	blaCTX-M-55,blaTEM-1B	ST-457	IncFIC(FII)	IncFIB	ColRNAI					aac(3)-IIa-like,aadA1-like,aph(3')-Ia,strA-like,strB-like	floR-like	tet(A)-like			sul2,sul3-like	dfrA14-like			air,cma,eilA,gad,ireA,iss,lpfA,mchF,mcmA	IncF[Unknown ST]	5017124	258	49109
EC-62	blaSHV-12,blaTEM-1B	ST-744	IncFIC(FII)	IncFIB	IncX3	IncQ1	ColRNAI			aadA5,aph(3')-Ia,strA,strB	catA1-like	tet(B)	QnrS1	mph(A)	sul1,sul2	dfrA17			cba,cma,gad,iroN,iss,mchF,tsh	IncF[Unknown ST]	4851351	310	38528
EC-65	blaSHV-12	ST-117	IncFIC(FII)	IncI1	IncFIB					aadA1,aadA2	cmlA1-like	tet(A)-like			sul3				cma,gad,ireA,iroN,iss,lpfA,mchB,mchC,mchF,pic,vat	IncI1[ST-95],IncF[Unknown ST]	5088633	192	73010
EC-68	blaCTX-M-55,blaTEM-1B	ST-457	IncFIC(FII)	IncFIB	ColRNAI					aac(3)-IIa-like,aadA1-like,aph(3')-Ia,strA-like,strB-like	floR-like	tet(A)-like			sul2,sul3-like	dfrA14-like			air,cma,eilA,gad,ireA,iss,lpfA,mchF,mcmA	IncF[Unknown ST]	5022281	317	38540
EC-69	blaSHV-12,blaTEM-1B	ST-744	IncFIC(FII)	IncFIB	IncX3	IncQ1	ColRNAI			aadA5,aph(3')-Ia,strA,strB	catA1-like	tet(B)	QnrS1	mph(A)	sul1,sul2	dfrA17			cba,cma,gad,iroN,iss,mchF,tsh	IncF[Unknown ST]	4897185	343	41823
EC-7	blaCMY-2,blaTEM-1A	ST-88	IncFIC(FII)	IncI1	IncFIB	ColRNAI	IncA/C2	ColpVC	Col(MG828)	aac(3)-VIa-like,aadA1,aadA2,strA,strB	cmlA1-like,floR-like	tet(A)-like			sul1,sul2,sul3				gad,iroN,iss,lpfA,mchF,tsh	IncI1[ST-26],IncF[Unknown ST]	5225108	148	114686
EC-70	blaSHV-12,blaTEM-1B	ST-744	IncFIC(FII)	IncFIB	IncX3	IncQ1	ColRNAI			aadA5,aph(3')-Ia,strA,strB	catA1-like	tet(B)	QnrS1	mph(A)	sul1,sul2	dfrA17			cba,cma,gad,iroN,iss,mchF,tsh	IncF[Unknown ST]	4881434	145	119275
EC-74	blaSHV-12,blaTEM-1B	ST-744	IncFIC(FII)	IncFIB	IncX3	IncQ1	ColRNAI			aadA5,aph(3')-Ia,strA,strB	catA1-like	tet(B)	QnrS1	mph(A)	sul1,sul2	dfrA17			cba,cma,gad,iroN,iss,mchF,tsh	IncF[Unknown ST]	4916794	252	58517
EC-77	blaCTX-M-55	ST-457	IncFIC(FII)	IncFIB	ColRNAI					aac(3)-IIa-like,aadA1-like,aph(3')-Ia		tet(A)-like			sul3-like				air,cma,gad,ireA,iss,lpfA,mchF	IncF[Unknown ST]	5016892	274	41995
EC-79	blaSHV-12,blaTEM-1B	ST-744	IncFIC(FII)	IncFIB	IncX3	IncQ1	ColRNAI			aadA5,aph(3')-Ia,strA,strB	catA1-like	tet(B)	QnrS1	mph(A)	sul1,sul2	dfrA17			cba,cma,gad,iroN,iss,mchF,tsh	IncF[Unknown ST]	4906720	230	63548
EC-8	blaCMY-2	ST-429	IncFIB	IncFIC(FII)	IncB/O/K/Z					aac(3)-VIa-like,aadA1		tet(A)			sul1				iroN,iss,mchF,tsh	IncF[Unknown ST]	5234325	259	55952
EC-80	blaCTX-M-55,blaTEM-1B	ST-457	IncFIC(FII)	IncFIB	ColRNAI					aadA1-like,aph(3')-Ia,strA-like,strB-like	floR-like				sul2,sul3-like	dfrA14-like			air,cma,eilA,gad,ireA,iss,lpfA,mchF	IncF[Unknown ST]	5034584	204	66484
EC-81	blaCTX-M-55,blaTEM-1B	ST-457	IncFIB	IncFIC(FII)	ColRNAI					aac(3)-IIa-like,aph(3')-Ia,strA-like,strB-like		tet(A)-like			sul2	dfrA14-like			air,cma,eilA,gad,iss,lpfA,mchF,mcmA	IncF[Unknown ST]	5016876	266	48103
EC-82	blaSHV-12,blaTEM-1B	ST-744	IncFIC(FII)	IncFIB	IncX3	IncQ1	ColRNAI			aadA5,aph(3')-Ia,strA,strB	catA1-like	tet(B)	QnrS1	mph(A)	sul1,sul2	dfrA17			cba,cma,gad,iroN,iss,mchF,tsh	IncF[Unknown ST]	4874730	268	48945
EC-83	blaCTX-M-55	ST-457	IncFIB	IncFIC(FII)	ColRNAI					aadA1-like	floR-like	tet(A)-like							air,cma,eilA,gad,ireA,iss,lpfA,mchF	IncF[Unknown ST]	5034096	210	63656
EC-84	blaSHV-12,blaTEM-1B	ST-744	IncFIC(FII)	IncI1	IncFIB	IncX3	IncQ1	ColRNAI		aadA5,aph(3')-Ia,strA,strB	catA1-like	tet(B)	QnrS1	mph(A)	sul1,sul2	dfrA17			cba,cma,gad,iroN,iss,mchF,tsh	IncF[Unknown ST],IncI1[ST-3]	4964467	246	63783
EC-90	blaCMY-2	ST-429	IncFIC(FII)	IncFIB	IncB/O/K/Z					aac(3)-VIa-like,aadA1		tet(A)			sul1				gad,iroN,iss,mchF	IncF[Unknown ST]	5230201	279	50125
EC-99	blaCMY-2	ST-10	p0111	IncB/O/K/Z						aadA1						dfrA1			gad,iss		5090133	337	49510

## Sheet: enterobVSspades_Padova
sample_name	Beta-lactam	MLST	plasmid_1	plasmid_2	plasmid_3	plasmid_4	plasmid_5	plasmid_6	plasmid_7	plasmid_8	plasmid_9	plasmid_10	Aminoglycoside	Phenicol	Tetracycline	Quinolone	Macrolide	Sulphonamide	Trimethoprim	Rifampicin	Fluoroquinolone and aminoglycoside	virulence	pMLST summary	genome_size	contigs	n50
EC-10	blaCTX-M-55,blaTEM-1B	ST-457	IncFIC(FII)	IncFIB(AP001918)	p0111	Col(MG828)							aac(3)-IIa-like,aadA1-like,aph(3')-Ia,strA-like,strB-like	floR-like	tet(A)-like			sul2,sul3-like	dfrA14-like			air,cma,eilA,gad,iha,iss,lpfA,mchB,mchC,mchF	IncF[Unknown ST]	5610284	5167	44814
EC-101	blaCTX-M-1,blaTEM-1B	ST-155	IncI1	IncFIB(AP001918)	Col(MG828)	p0111	IncQ1	ColpVC	ColRNAI				aadA5,aph(3')-Ia,strA,strB	catA1-like	tet(A),tet(B)			sul2-like	dfrA17			gad,iroN,iss,lpfA,mchF	IncF[Unknown ST],IncI1[ST-3]	5170744	1915	109231
EC-102	blaCTX-M-1,blaTEM-1B	ST-23	IncFIB(AP001918)	IncI1	IncFIC(FII)	IncFII(pCoo)	ColRNAI	ColpVC	Col(MG828)				aadA1-like		tet(A)			sul2,sul3				gad,iroN,iss,lpfA,mchF,tsh	IncI1[ST-3],IncF[Unknown ST]	5160804	1096	113564
EC-104	blaCTX-M-55,blaTEM-1B	ST-457	IncFIC(FII)	IncFIB(AP001918)	p0111	ColRNAI	ColpVC	Col(MG828)					aac(3)-IIa-like,aph(3')-Ia,strA-like,strB-like					sul2	dfrA14-like			air,cma,eilA,gad,iha,iss,lpfA,mchB,mchC,mchF	IncF[Unknown ST]	5679175	6174	36798
EC-105	blaCTX-M-1	ST-115	IncI1	Col156	Col(MG828)	ColRNAI	IncB/O/K/Z						aadA5		tet(A)-like			sul2	dfrA17			air,astA,celb,cma,eilA,gad,iha,iss	IncI1[ST-295]	5962234	3311	95053
EC-108	blaCTX-M-1	ST-117	IncFII	IncI1	IncFIB(AP001918)	p0111	Col(MG828)								tet(A)			sul2				iha,ireA,iroN,iss,lpfA,mchF,pic,vat	IncF[Unknown ST],IncI1[ST-3]	6185293	10210	77861
EC-109	blaCMY-2	ST-355	IncFIC(FII)	IncFIB(AP001918)	Col(MG828)	IncA/C2	ColRNAI						aac(3)-VIa-like,aadA1,strA,strB	floR-like	tet(A)-like			sul2				cba,cma,gad,iss,vat	IncF[Unknown ST]	5382046	2355	80834
EC-11	blaCMY-2	ST-140	IncHI2A	IncFIC(FII)	IncHI2	IncFIB(AP001918)	TrfA	Col(MG828)	ColpVC	IncB/O/K/Z			aac(3)-VIa-like,aadA1		tet(A)			sul1				iha,ireA,iroN,iss,mchF,tsh	IncF[Unknown ST],IncHI2[Unknown ST]	7187895	18465	83618
EC-111	blaCMY-2,blaTEM-1B	ST-155	IncI1	IncFII(pHN7A8)	p0111	Col(MG828)	ColRNAI	IncB/O/K/Z					aac(3)-VIa-like,aadA1		tet(A)-like			sul1				astA,cma,gad,iha,lpfA	IncI1[ST-36],IncF[F-:A-:B1*]	6674965	14709	43998
EC-112	blaCTX-M-55,blaTEM-1B	ST-457	IncFIB(AP001918)	IncFIC(FII)	ColRNAI								aac(3)-IIa-like,aadA1-like,aph(3')-Ia,strA-like,strB-like	floR-like	tet(A)-like			sul2	dfrA14-like			air,cma,eilA,gad,ireA,iss,lpfA,mchF,mcmA	IncF[Unknown ST]	5157385	874	124530
EC-113	blaLEN12-like,blaSHV-5-like	ST-155	IncFIC(FII)	IncI1	IncFIB(AP001918)	ColRNAI							aadA1-like,aadA2	cmlA1-like	tet(A)-like			sul3-like				cba,cma,gad,iroN,iss,lpfA,mchF,tsh	IncI1[ST-26],IncF[Unknown ST]	6197242	11193	113067
EC-115	blaCTX-M-1	ST-3107	IncHI2	IncFIC(FII)	IncHI2A	IncFII	IncI1	IncFIB(AP001918)	Col(MGD2)	TrfA	ColRNAI		aac(3)-IId-like		tet(A)			sul2	dfrA14-like,dfrA17			astA,cba,cma,gad	IncI1[ST-80],IncF[Unknown ST],IncHI2[Unknown ST]	5488428	3693	136051
EC-117	blaSHV-12	ST-746	IncFII	IncFIB(AP001918)	IncX3	Col(MG828)								cml-like		QnrA1,QnrS1		sul1,sul1-like	dfrA5				IncF[Unknown ST]	5871046	11068	43961
EC-119	blaCMY-2	ST-38	IncFII	IncI1	IncFIB(AP001918)	ColRNAI	p0111	Col(MG828)	Col156	IncB/O/K/Z			aac(3)-VIa-like,aadA1,aph(3')-Ic-like,strA,strB		tet(B)			sul1,sul2-like				air,astA,cma,eilA,gad,iha	IncF[Unknown ST],IncI1[Unknown ST]	7292416	15867	42516
EC-128	blaCTX-M-2,blaTEM-1B	ST-4980	IncHI2A	IncHI2	IncFIB(AP001918)	TrfA	IncQ1	ColpVC	ColRNAI				aadA1,strA,strB		tet(A)			sul1-like,sul2	dfrA1			astA,gad,iss	IncF[Unknown ST],IncHI2[ST-4]	6272923	14464	50451
EC-13	blaCMY-2	ST-1163	IncFII	IncFIB(AP001918)	IncB/O/K/Z								aac(3)-VIa-like,aadA1					sul1				gad,iroN,iss,lpfA,mchF	IncF[Unknown ST]	5296181	3619	166771
EC-14	blaCTX-M-1	ST-117	IncFII	IncI1	IncFIB(AP001918)	ColRNAI	Col(MG828)								tet(A)			sul2				astA,gad,iha,ireA,iroN,iss,lpfA,mchF,pic,vat	IncF[Unknown ST],IncI1[ST-3]	5353916	738	131214
EC-142	blaCTX-M-65,blaOXA-1	Unknown ST	IncFIC(FII)	IncI1	IncFIB(AP001918)	ColpVC							aadA1,aadA2,aadA5,strA,strB-like	catB3-like,cmlA1-like		QnrS2	mph(A)	sul1,sul2,sul3	dfrA17	ARR-3	aac(6')Ib-cr	cma,iroN,iss,lpfA	IncI1[ST-26],IncF[Unknown ST]	5414934	4500	48159
EC-145	blaCMY-2	ST-371	IncFIB(AP001918)	IncFII(29)	IncFIC(FII)	IncB/O/K/Z							aac(3)-VIa-like,aadA1		tet(A)			sul1				air,cma,eilA,gad,ireA,iroN,iss,tsh	IncF[Unknown ST]	5832727	5693	55580
EC-146	blaCMY-2	ST-429	IncFII(pSE11)	IncFIB(AP001918)	IncFII(29)	IncB/O/K/Z	ColRNAI	Col(MG828)					aac(3)-VIa-like,aadA1					sul1				iroN,iss,mchF	IncF[Unknown ST]	5981411	6975	66733
EC-16	blaCTX-M-1	ST-117	IncFII	IncI1	IncFIB(AP001918)	p0111									tet(A)			sul2				gad,iha,ireA,iroN,iss,lpfA,mchF,pic,vat	IncI1[ST-3],IncF[Unknown ST]	6141285	9275	97835
EC-17	blaCTX-M-55,blaTEM-1B	ST-457	IncFIC(FII)	IncFIB(AP001918)	p0111								aac(3)-IIa-like,aadA1-like,aph(3')-Ia,strA-like,strB-like	floR-like	tet(A)-like			sul2,sul3-like	dfrA14-like			air,cma,eilA,gad,iha,iss,lpfA,mchB,mchC,mchF	IncF[Unknown ST]	5729513	5675	57717
EC-18	blaCTX-M-55,blaTEM-1B	ST-457	IncFIB(AP001918)	IncFIC(FII)	p0111	Col(MG828)							aac(3)-IIa-like,aadA1-like,aph(3')-Ia,strA-like,strB-like	floR-like	tet(A)-like			sul2,sul3-like	dfrA14-like			air,cma,eilA,gad,iha,iss,lpfA,mchB,mchC,mchF	IncF[Unknown ST]	6036176	10295	26216
EC-2	blaCMY-2	ST-371	IncFIB(AP001918)	IncFIC(FII)	IncB/O/K/Z	Col(MG828)	Col156	ColRNAI					aac(3)-VIa-like,aadA1		tet(A)			sul1				air,cma,eilA,gad,ireA,iroN,iss,tsh	IncF[Unknown ST]	5502628	1462	76743
EC-21	blaCTX-M-1,blaTEM-1B	ST-453	IncFII	IncI1	IncFIB(AP001918)	IncFIA	Col(MG828)	p0111	IncB/O/K/Z	ColpVC	ColRNAI		strA,strB-like		tet(A)			sul2	dfrA14-like			cma,gad,iroN,iss,lpfA,mchF	IncF[F-:A6*:B-],IncI1[ST-3]	6096226	7860	68051
EC-22	blaCTX-M-1,blaTEM-1B	ST-155	IncI1	IncFIB(AP001918)	p0111	IncQ1	ColRNAI	Col(MG828)					aadA5,aph(3')-Ia,strA,strB	catA1-like	tet(A),tet(B)			sul2-like	dfrA17			gad,iroN,iss,lpfA,mchF	IncI1[ST-3],IncF[Unknown ST]	5374786	4280	157502
EC-23	blaCTX-M-55,blaTEM-1B	ST-457	IncFIC(FII)	IncFIB(AP001918)	p0111	Col(MG828)							aac(3)-IIa-like,aadA1-like,aph(3')-Ia,strA-like,strB-like	floR-like	tet(A)-like			sul2,sul3-like	dfrA14-like			air,cma,eilA,gad,iha,iss,lpfA,mchB,mchC,mchF	IncF[Unknown ST]	5355699	2205	86527
EC-26	blaCMY-2,blaTEM-1B	ST-10	IncFII	IncI1	IncFIB(AP001918)	ColRNAI	Col(MG828)	Col156	p0111	Col8282	ColpVC	IncB/O/K/Z	aac(3)-VIa-like,aadA1		tet(A)			sul1				astA,cba,celb,cma,gad,iha,iss	IncF[Unknown ST],IncI1[Unknown ST]	6303134	8796	83443
EC-27	blaCTX-M-1,blaTEM-1B	ST-753	IncFII(pRSB107)	IncI1	IncFIB(AP001918)	IncX1	p0111	ColpVC	Col(MG828)						tet(A)	QnrS1		sul2				cma,eilA,gad,iroN,iss	IncI1[ST-3],IncF[F-:A-:B12*]	5610587	3499	148511
EC-28	blaCTX-M-1	ST-115	IncI1	IncB/O/K/Z	ColRNAI	Col156	Col(MG828)						aadA5		tet(A)-like			sul2	dfrA17			air,astA,cma,eilA,gad,iha,iss	IncI1[Unknown ST]	6404908	8758	85746		SPADES_ONLY
EC-31	blaCMY-2	ST-155	IncFII(pHN7A8)	IncB/O/K/Z	p0111	ColRNAI	Col(MG828)						aac(3)-VIa-like,aadA1		tet(A)-like			sul1				astA,cma,gad,iha,lpfA	IncF[F-:A-:B1*]	5509052	1733	79517
EC-32	blaSHV-12,blaTEM-1B	ST-1303	IncHI1B(CIT)	IncI1	IncFII(pCoo)	p0111	ColRNAI	Col156	Col(MG828)						tet(A)	QnrB19						gad	IncI1[ST-3],IncHI1[Unknown ST],IncF[Unknown ST]	5024657	1547	68792
EC-33	blaTEM-52B	ST-695	IncX1	p0111	Col(MG828)	ColRNAI																		5597999	11789	47595
EC-34	blaTEM-52B	ST-388	IncFIB(AP001918)	IncFIA	IncFIC(FII)	IncX1	ColRNAI									QnrB19						astA,gad,lpfA	IncF[Unknown ST]	5705366	8857	76765
EC-35	blaCMY-2,blaTEM-1B	ST-155	IncI1	IncFII(pHN7A8)	p0111	Col(MG828)	ColRNAI	IncB/O/K/Z					aac(3)-VIa-like,aadA1		tet(A)-like			sul1				astA,cma,gad,iha,lpfA	IncI1[ST-36],IncF[F-:A-:B1*]	5952930	5835	59307
EC-37	blaCMY-2,blaTEM-1B	ST-155	IncI1	IncFII(pHN7A8)	p0111	ColRNAI	IncB/O/K/Z						aac(3)-VIa-like,aadA1		tet(A)-like			sul1				astA,cma,gad,iha,lpfA	IncF[F-:A-:B1*],IncI1[ST-36]	6574260	13199	49930
EC-38	blaCTX-M-55,blaTEM-1B	ST-457	IncFIC(FII)	IncFIB(AP001918)	ColRNAI	Col(MG828)							aac(3)-IIa-like,aadA1-like,aph(3')-Ia,strA-like,strB-like	floR-like	tet(A)-like			sul2,sul3-like	dfrA14-like			air,cma,eilA,gad,ireA,iss,lpfA,mchF,mcmA	IncF[Unknown ST]	6623532	17806	75840
EC-4	blaCMY-2	ST-429	IncFIB(pB171)	IncFIC(FII)	Col(MG828)	IncB/O/K/Z							aac(3)-VIa-like,aadA1		tet(A)			sul1				iss,mchF,tsh	IncF[Unknown ST]	6413569	14074	34174
EC-40	blaSHV-12	ST-155	IncFIC(FII)	IncI1	IncFIB(AP001918)	Col8282	ColRNAI	Col(MG828)					aadA1,aadA2	cmlA1-like	tet(A)-like			sul3				cba,cma,gad,iroN,iss,lpfA,mchF,tsh	IncI1[ST-26],IncF[Unknown ST]	5313374	610	157130
EC-41	blaCTX-M-55,blaTEM-1B	ST-457	IncFIB(AP001918)	IncFIC(FII)	ColRNAI								aac(3)-IIa-like,aadA1-like,aph(3')-Ia,strA-like,strB-like	floR-like	tet(A)-like			sul2,sul3-like	dfrA14-like			air,cma,eilA,gad,ireA,iss,lpfA,mchF,mcmA	IncF[Unknown ST]	5172225	1508	85149
EC-42	blaCTX-M-55,blaTEM-1B	ST-457	IncFIC(FII)	IncFIB(AP001918)	ColRNAI								aac(3)-IIa-like,aadA1-like,aph(3')-Ia,strA-like,strB-like	floR-like	tet(A)-like			sul2,sul3-like	dfrA14-like			air,cma,eilA,gad,ireA,iss,lpfA,mchF,mcmA	IncF[Unknown ST]	5113359	763	125286
EC-43	blaSHV-12	ST-1629	IncHI1B(CIT)	IncFII	IncFIB(AP001918)	IncY	IncX3								tet(A)	QnrS1		sul1				air,cma,eilA,gad,iroN,iss,mchF	IncHI1[Unknown ST],IncF[Unknown ST]	5377703	4397	153431
EC-44	blaCMY-2,blaTEM-1B	ST-46	IncFII	IncFIB(AP001918)	IncB/O/K/Z	Col(MG828)							aac(3)-VIa-like,aadA1-like		tet(A)			sul1	dfrA1			cma,gad	IncF[Unknown ST]	5185913	3980	46785
EC-45	blaSHV-12	ST-1629	IncHI1B(CIT)	IncFII	IncFIB(AP001918)	IncY	IncX3	Col(MG828)	ColRNAI						tet(A)	QnrS1		sul1				air,cma,eilA,gad,iroN,iss	IncF[Unknown ST],IncHI1[Unknown ST]	5176815	1516	130065
EC-46	blaCMY-2	ST-2485	IncFIB(S)	IncFIC(FII)	IncB/O/K/Z								aac(3)-VIa-like,aadA24-like		tet(A)-like			sul1-like				cba,cma,eilA,gad,iha,iroN,iss,mchB,mchC,mchF,tsh	IncF[Unknown ST]	6944193	18453	19916
EC-47	blaCMY-2	ST-2485	IncFII	IncFIB(AP001918)	IncB/O/K/Z								aac(3)-VIa-like,aadA1					sul1				air,cba,cma,eilA,gad,iha,iroN,iss,mchB,mchC,mchF,tsh	IncF[Unknown ST]	6406974	12088	39829
EC-48	blaCMY-2	Unknown ST	IncFIC(FII)	IncFIB(AP001918)	IncB/O/K/Z	Col(MG828)	IncA/C2	ColRNAI					aac(3)-VIa-like,aadA1,strA,strB	floR-like	tet(A)-like			sul1,sul2				astA,cba,cma,gad,iss,vat	IncF[Unknown ST]	6238082	10958	64388
EC-49	blaSHV-2	ST-69	IncFII	Col(MG828)	p0111	IncB/O/K/Z	ColRNAI						aadA1,aadA2-like	cmlA1-like	tet(A)-like			sul3				air,astA,cma,eilA,gad,iha,iss,lpfA	IncF[Unknown ST]	7899675	24334	62770
EC-51	blaCMY-2,blaTEM-1B	ST-155	IncI1	IncFII(pHN7A8)	p0111	Col(MG828)	ColRNAI	ColpVC	IncB/O/K/Z				aac(3)-VIa-like,aadA1		tet(A)-like			sul1				astA,cma,gad,iha,lpfA	IncF[F-:A-:B1*],IncI1[ST-36]	7081614	19055	38155
EC-53	blaCTX-M-55,blaTEM-1B	ST-457	IncFIB(AP001918)	IncFIC(FII)	Col156	ColRNAI							aac(3)-IIa-like,aadA1-like,aph(3')-Ia,strA-like,strB-like	floR-like	tet(A)-like			sul2,sul3-like	dfrA14-like			air,cma,eilA,gad,ireA,iss,lpfA,mchF,mcmA	IncF[Unknown ST]	5112817	763	117004
EC-54	blaSHV-12	ST-155	IncFIC(FII)	IncI1	IncFIB(AP001918)	ColRNAI	Col(MG828)						aadA1,aadA2	cmlA1-like	tet(A)-like			sul3				cba,cma,gad,iroN,iss,lpfA,mchF,tsh	IncF[Unknown ST],IncI1[ST-26]	5303100	589	124217
EC-55	blaSHV-12	ST-1629	IncHI1B(CIT)	IncFII	IncFIB(AP001918)	IncY	IncX3	ColpVC							tet(A)	QnrS1		sul1				air,cma,eilA,gad,iroN,iss,mchF	IncF[Unknown ST],IncHI1[Unknown ST]	6317496	15580	62042
EC-56	blaCTX-M-1	ST-38	IncFIB(AP001918)	IncFIC(FII)	IncI2	p0111	IncQ1						aadA1,strA,strB		tet(A)		mph(B)	sul1,sul2	dfrA1			air,astA,eilA,gad,iss	IncF[Unknown ST]	6796294	16478	64093
EC-57	blaCTX-M-1	ST-38	IncFIB(AP001918)	IncFIC(FII)	IncI2	p0111	IncQ1						aadA1,strA,strB		tet(A)		mph(B)	sul1,sul2	dfrA1			air,astA,eilA,gad,iss	IncF[Unknown ST]	6820014	17136	52869
EC-58	blaCMY-2	ST-38	IncFII	IncI1	IncFIB(AP001918)	IncFII(29)	p0111	Col156	ColpVC	IncB/O/K/Z			aph(3')-Ic-like,strA,strB		tet(B)			sul2-like				air,astA,cma,eilA,gad,iha,iroN,iss	IncI1[Unknown ST],IncF[Unknown ST]	6873183	11050	43100
EC-59	blaCMY-2	ST-373	Col(MG828)	ColRNAI	IncB/O/K/Z																	astA,cma,gad,iha,iss		5669362	5756	73610
EC-60	blaCMY-2	ST-429	IncFIB(AP001918)	IncFIC(FII)	IncB/O/K/Z	ColRNAI							aac(3)-VIa-like,aadA1		tet(A)			sul1				iroN,iss,mchF,tsh	IncF[Unknown ST]	6005315	8876	89095
EC-66	blaCTX-M-65,blaOXA-1	ST-2179	IncFIC(FII)	IncI1	IncFIB(AP001918)	Col(MG828)							aadA1,aadA2,aadA5,strA,strB-like	catB3-like,cmlA1-like	tet(A)	QnrS2	mph(A)	sul1,sul2,sul3	dfrA17	ARR-3	aac(6')Ib-cr	cma,iroN,iss,lpfA	IncI1[ST-26],IncF[Unknown ST]	5153990	1381	95822
EC-73	blaCTX-M-65,blaOXA-1	ST-2179	IncFIC(FII)	IncI1	IncFIB(AP001918)	Col(MG828)							aadA1,aadA2	catB3-like,cmlA1-like		QnrS2		sul3		ARR-3	aac(6')Ib-cr	cma,gad,iroN,iss,lpfA	IncI1[ST-26],IncF[Unknown ST]	5174093	1806	65270
EC-78	blaCTX-M-2,blaTEM-1B	ST-4980	IncHI2A	IncHI2	IncFIB(AP001918)	TrfA	IncQ1	ColRNAI					aadA1,strA,strB		tet(A)			sul1,sul2	dfrA1			astA,gad,iss	IncHI2[ST-4],IncF[Unknown ST]	5698405	7988	63001
EC-86	blaCTX-M-55	ST-457	IncFIC(FII)	IncFIB(AP001918)	ColRNAI	ColpVC	Col(MG828)						aac(3)-IIa-like,aph(3')-Ia		tet(A)-like							air,cma,eilA,gad,iha,ireA,iss,lpfA,mchB,mchC,mchF,mcmA	IncF[Unknown ST]	5138098	1040	151126
EC-89	blaCTX-M-55	ST-457	IncFIB(AP001918)	IncFIC(FII)	ColRNAI	ColpVC	Col(MG828)						aac(3)-IIa-like,aph(3')-Ia		tet(A)-like							air,cma,eilA,gad,iha,ireA,iss,lpfA,mchB,mchC,mchF,mcmA	IncF[Unknown ST]	5504235	5084	125498
EC-91	blaCTX-M-15,blaTEM-1B	ST-69	IncY	Col(MG828)									strA,strB		tet(A)	QnrS1		sul2				air,eilA,gad,iss,lpfA		5783548	8787	50280
EC-92	blaCTX-M-1,blaTEM-1B	ST-453	IncFIA	IncI1	IncFIB(AP001918)	IncFII	p0111	Col(MG828)	ColRNAI	IncB/O/K/Z			strA,strB-like		tet(A)			sul2	dfrA14-like			cma,gad,iroN,iss,lpfA,mchF	IncI1[ST-3],IncF[F-:A6*:B-]	6244956	9754	76276
EC-93	blaCTX-M-1,blaTEM-1B	ST-2485	IncFIC(FII)	IncFIA	IncI1	IncFIB(AP001918)	Col(MG828)								tet(A)			sul2				air,eilA,gad,iroN,iss,mchF,tsh	IncF[Unknown ST],IncI1[Unknown ST]	5504113	5432	46331
EC-94	blaCTX-M-1	ST-4937	IncFII	IncFIB(AP001918)	Col8282	ColRNAI	ColpVC	Col(MG828)					aadA1,strA,strB	catA1-like	tet(A)		mph(A)	sul1	dfrA1			astA,gad,iha,iss	IncF[Unknown ST]	5698538	2814	66621
EC-96	blaCTX-M-55,blaTEM-1B	ST-457	IncFIC(FII)	IncFIB(AP001918)	p0111	ColRNAI	ColpVC	Col(MG828)					aac(3)-IIa-like,aadA1-like,aph(3')-Ia,strA-like,strB-like	floR-like	tet(A)-like			sul2,sul3-like	dfrA14-like			air,cma,eilA,gad,iha,iss,lpfA,mchB,mchC,mchF	IncF[Unknown ST]	5353027	1971	87089
EC-98	blaCTX-M-1	ST-115	IncI1	Col(MG828)	ColRNAI	Col156	p0111	Col8282	ColpVC	IncB/O/K/Z			aadA5		tet(A)-like			sul2	dfrA17			air,astA,celb,cma,eilA,gad,iha,iss	IncI1[Unknown ST]	6026930	2454	76961
sample_name	Beta-lactam	MLST	plasmid_1	plasmid_2	plasmid_3	plasmid_4	plasmid_5	plasmid_6	plasmid_7	plasmid_8	plasmid_9	plasmid_10	Aminoglycoside	Phenicol	Tetracycline	Quinolone	Macrolide	Sulphonamide	Trimethoprim	Rifampicin	Fluoroquinolone and aminoglycoside	virulence	pMLST summary	genome_size	contigs	n50
EC-10	blaCTX-M-55,blaTEM-1B	ST-457	IncFIC(FII)	IncFIB(AP001918)	p0111	Col(MG828)							aac(3)-IIa-like,aadA1-like,aph(3')-Ia,strA-like,strB-like	floR-like	tet(A)-like			sul2,sul3-like	dfrA14-like			air,cma,eilA,gad,iha,iss,lpfA,mchB,mchC,mchF	IncF[Unknown ST]	5209407	117	199672
EC-101	blaCTX-M-1,blaTEM-1B	ST-155	IncI1	IncFIB(AP001918)	p0111	ColRNAI	IncQ1	ColpVC	Col(MG828)				aadA5,aph(3')-Ia,strA,strB	catA1-like	tet(A),tet(B)			sul2-like	dfrA17			gad,iroN,iss,lpfA,mchF	IncF[Unknown ST],IncI1[ST-3]	5027836	122	167201
EC-102	blaCTX-M-1,blaTEM-1B	ST-23	IncFIC(FII)	IncI1	IncFIB(AP001918)	IncFII(pCoo)	ColRNAI	Col(MG828)					aadA1-like		tet(A)			sul2,sul3				gad,iroN,iss,lpfA,mchF,tsh	IncI1[ST-3],IncF[Unknown ST]	5079876	151	192892
EC-104	blaCTX-M-55,blaTEM-1B	ST-457	IncFIB(AP001918)	IncFIC(FII)	p0111	ColpVC	Col(MG828)						aac(3)-IIa-like,aph(3')-Ia,strA-like,strB-like					sul2	dfrA14-like			air,cma,eilA,gad,iha,iss,lpfA,mchB,mchC,mchF	IncF[Unknown ST]	5173083	125	187996
EC-105	blaCTX-M-1	ST-115	IncI1	IncB/O/K/Z	ColRNAI	Col156	Col(MG828)						aadA5		tet(A)-like			sul2	dfrA17			air,astA,celb,cma,eilA,gad,iha,iss	IncI1[Unknown ST]	5703900	230	108656
EC-108	blaCTX-M-1	ST-117	IncFII	IncI1	IncFIB(AP001918)	p0111	Col(MG828)								tet(A)			sul2				iha,ireA,iroN,iss,lpfA,mchF,pic,vat	IncI1[ST-3],IncF[Unknown ST]	5320011	150	171597
EC-109	blaCMY-2	ST-355	IncFIB(AP001918)	IncFIC(FII)	Col(MG828)	IncA/C2	ColRNAI						aac(3)-VIa-like,aadA1,strA,strB	floR-like	tet(A)-like			sul1,sul2				cba,cma,gad,iss,vat	IncF[Unknown ST]	5204112	172	183837
EC-11	blaCMY-2	ST-140	IncHI2A	IncFIC(FII)	IncHI2	IncFIB(AP001918)	TrfA	Col(MG828)	IncB/O/K/Z				aac(3)-VIa-like,aadA1		tet(A)			sul1				gad,iha,ireA,iroN,iss,mchF	IncHI2[Unknown ST],IncF[Unknown ST]	5576442	485	204008
EC-111	blaCMY-2,blaTEM-1B	ST-155	IncI1	IncFII(pHN7A8)	p0111	ColRNAI	IncB/O/K/Z						aac(3)-VIa-like,aadA1		tet(A)-like			sul1				astA,cma,gad,iha,lpfA	IncI1[ST-36],IncF[F-:A-:B1*]	5478951	269	84310
EC-112	blaCTX-M-55,blaTEM-1B	ST-457	IncFIC(FII)	IncFIB(AP001918)	ColRNAI								aac(3)-IIa-like,aadA1-like,aph(3')-Ia,strA-like,strB-like	floR-like	tet(A)-like			sul2,sul3-like	dfrA14-like			air,cma,eilA,gad,ireA,iss,lpfA,mchF,mcmA	IncF[Unknown ST]	5095955	100	150970
EC-113	blaSHV-12	ST-155	IncFIB(AP001918)	IncI1	IncFIC(FII)	ColRNAI	Col(MG828)						aadA1,aadA2	cmlA1-like	tet(A)-like			sul3				cba,cma,gad,iroN,iss,lpfA,mchF,tsh	IncI1[ST-26],IncF[Unknown ST]	5262606	171	185549
EC-115	blaCTX-M-1	ST-3107	IncHI2	IncFIC(FII)	IncHI2A	IncFII	IncI1	IncFIB(AP001918)	Col(MGD2)	TrfA	ColRNAI		aac(3)-IId-like		tet(A)			sul2	dfrA14-like,dfrA17			astA,cba,cma	IncHI2[Unknown ST],IncI1[ST-80],IncF[Unknown ST]	5183159	160	208962
EC-117	blaSHV-12	ST-746	IncFII	IncFIB(AP001918)	IncFII(pCoo)	IncX3	Col(MG828)							cml-like		QnrA1,QnrS1		sul1	dfrA5			gad	IncF[Unknown ST]	5001009	372	69311
EC-119	blaCMY-2	ST-38	IncFII	IncI1	IncFIB(AP001918)	p0111	ColRNAI	Col156	IncB/O/K/Z				aac(3)-VIa-like,aadA1,aph(3')-Ic-like,strA,strB		tet(B)			sul1,sul2-like				air,astA,cma,eilA,iha	IncF[Unknown ST],IncI1[Unknown ST]	6014147	598	92146
EC-128	blaCTX-M-2,blaTEM-1B	ST-4980	IncHI2A	IncHI2	IncFIB(AP001918)	TrfA	IncQ1	ColRNAI					aadA1,strA,strB		tet(A)			sul1,sul2	dfrA1			astA,gad,iss	IncHI2[ST-4],IncF[Unknown ST]	5069143	117	208121
EC-13	blaCMY-2	ST-1163	IncFII	IncFIB(AP001918)	ColpVC	IncB/O/K/Z							aac(3)-VIa-like,aadA1					sul1				iroN,iss,lpfA,mchF	IncF[Unknown ST]	4996478	177	186735
EC-14	blaCTX-M-1	ST-117	IncFII	IncI1	IncFIB(AP001918)	Col(MG828)	ColRNAI								tet(A)			sul2				astA,gad,iha,ireA,iroN,iss,lpfA,mchF,pic,vat	IncF[Unknown ST],IncI1[ST-3]	5310982	167	162372
EC-142	blaCTX-M-65,blaOXA-1,blaTEM-1A-like	ST-2179	IncFIC(FII)	IncI1	IncFIB(AP001918)								aadA1,aadA2,aadA5,strA,strB-like	catB3-like,cmlA1-like	tet(A)	QnrS2	mph(A)	sul1-like,sul2,sul3	dfrA17	ARR-3	aac(6')Ib-cr	cma,gad,iroN,iss,lpfA	IncF[Unknown ST],IncI1[ST-26]	5057909	151	141928
EC-145	blaCMY-2	ST-371	IncFIB(AP001918)	IncFII(29)	IncFIC(FII)	IncB/O/K/Z							aac(3)-VIa-like,aadA1		tet(A)			sul1				air,cma,eilA,gad,ireA,iroN,iss,tsh	IncF[Unknown ST]	5392449	199	128957
EC-146	blaCMY-2	ST-429	IncFIB(AP001918)	IncFII(29)	IncFIC(FII)	IncB/O/K/Z	ColRNAI	Col(MG828)					aac(3)-VIa-like,aadA1					sul1				iroN,iss,mchF	IncF[Unknown ST]	5401833	181	220406
EC-16	blaCTX-M-1	ST-117	IncFII	IncI1	IncFIB(AP001918)	p0111	Col(MG828)								tet(A)			sul2				iha,ireA,iroN,iss,lpfA,mchF,pic,vat	IncI1[ST-3],IncF[Unknown ST]	5321113	159	168365
EC-17	blaCTX-M-55,blaTEM-1B	ST-457	IncFIC(FII)	IncFIB(AP001918)	p0111								aac(3)-IIa-like,aadA1-like,aph(3')-Ia,strA-like,strB-like	floR-like	tet(A)-like			sul2,sul3-like	dfrA14-like			air,cma,eilA,gad,iha,iss,lpfA,mchB,mchC,mchF	IncF[Unknown ST]	5263682	103	199672
EC-18	blaCTX-M-55,blaTEM-1B	ST-457	IncFIC(FII)	IncFIB(AP001918)	p0111								aac(3)-IIa-like,aadA1-like,aph(3')-Ia,strA-like,strB-like	floR-like	tet(A)-like			sul2,sul3-like	dfrA14-like			air,cma,eilA,gad,iha,iss,lpfA,mchB,mchC,mchF	IncF[Unknown ST]	5185074	108	199664
EC-2	blaCMY-2	ST-371	IncFIB(AP001918)	IncFIC(FII)	IncB/O/K/Z								aac(3)-VIa-like,aadA1		tet(A)			sul1				air,cma,eilA,gad,ireA,iroN,iss,tsh	IncF[Unknown ST]	5392853	209	109805
EC-21	blaCTX-M-1,blaTEM-1B	ST-453	IncFII	IncI1	IncFIB(AP001918)	IncFIA	p0111	IncB/O/K/Z	ColpVC	ColRNAI			strA,strB-like		tet(A)			sul2	dfrA14-like			cma,gad,iroN,iss,lpfA,mchF	IncI1[Unknown ST],IncF[F-:A6*:B-]	5445431	214	112117
EC-22	blaCTX-M-1,blaTEM-1B	ST-155	IncI1	IncFIB(AP001918)	p0111	IncQ1	ColRNAI	Col(MG828)					aadA5,aph(3')-Ia,strA,strB	catA1-like	tet(A),tet(B)			sul2	dfrA17			gad,iroN,iss,lpfA,mchF	IncI1[ST-3],IncF[Unknown ST]	5007349	107	177401
EC-23	blaCTX-M-55,blaTEM-1B	ST-457	IncFIC(FII)	IncFIB(AP001918)	p0111								aac(3)-IIa-like,aadA1-like,aph(3')-Ia,strA-like,strB-like	floR-like	tet(A)-like			sul2,sul3-like	dfrA14-like			air,cma,eilA,gad,iha,iss,lpfA,mchB,mchC,mchF	IncF[Unknown ST]	5190537	123	199672		ENTEROBASE
EC-26	blaCMY-2,blaTEM-1B	ST-10	IncFII	IncI1	IncFIB(AP001918)	Col(MG828)	ColRNAI	Col156	p0111	Col8282	ColpVC	IncB/O/K/Z	aac(3)-VIa-like,aadA1		tet(A)			sul1				astA,cba,celb,cma,gad,iha,iss	IncI1[ST-171],IncF[Unknown ST]	5681042	1286	101153
EC-27	blaCTX-M-1,blaTEM-1B	ST-753	IncFII(pRSB107)	IncI1	IncFIB(AP001918)	IncX1	p0111	ColpVC	Col(MG828)						tet(A)	QnrS1		sul2				cma,eilA,gad,iroN,iss	IncF[F-:A-:B12*],IncI1[ST-3]	5302449	139	207316
EC-28	blaCTX-M-1	ST-115	IncI1	IncB/O/K/Z	ColRNAI	Col156	Col(MG828)						aadA5		tet(A)-like			sul2	dfrA17			air,astA,celb,cma,eilA,iha,iss	IncI1[Unknown ST]	5665140	251	105434
EC-31	blaCMY-2	ST-155	IncFII(pHN7A8)	p0111	IncB/O/K/Z	ColRNAI							aac(3)-VIa-like,aadA1		tet(A)-like			sul1				astA,cma,gad,iha,lpfA	IncF[F-:A-:B1*]	5391880	248	86667
EC-32	blaSHV-12,blaTEM-1B	ST-1303	IncHI1B(CIT)	IncI1	IncFII(pCoo)	p0111	Col(MG828)	Col156	ColRNAI						tet(A)	QnrB19						gad	IncI1[ST-3],IncF[Unknown ST],IncHI1[Unknown ST]	4935817	259	88079
EC-33	blaTEM-52B	ST-695	IncX1	p0111	ColRNAI	Col(MG828)																gad		4619666	208	93289
EC-34	blaTEM-52B	ST-388	IncFIB(AP001918)	IncFIA	IncFIC(FII)	IncX1	ColRNAI									QnrB19						astA,gad,lpfA	IncF[Unknown ST]	4971167	96	188024
EC-35	blaCMY-2,blaTEM-1B	ST-155	IncI1	IncFII(pHN7A8)	p0111	IncB/O/K/Z	ColRNAI						aac(3)-VIa-like,aadA1		tet(A)-like			sul1				astA,cma,gad,iha,lpfA	IncF[F-:A-:B1*],IncI1[ST-36]	5491709	277	84334
EC-37	blaCMY-2,blaTEM-1B	ST-155	IncI1	IncFII(pHN7A8)	p0111	IncB/O/K/Z	ColRNAI						aac(3)-VIa-like,aadA1		tet(A)-like			sul1				astA,cma,gad,iha,lpfA	IncI1[ST-36],IncF[F-:A-:B1*]	5483476	287	86664
EC-38	blaCTX-M-55,blaTEM-1B	ST-457	IncFIC(FII)	IncFIB(AP001918)	Col(MG828)	ColRNAI							aac(3)-IIa-like,aadA1-like,aph(3')-Ia,strA-like,strB-like	floR-like	tet(A)-like			sul2,sul3-like	dfrA14-like			air,cma,eilA,gad,ireA,iss,lpfA,mchF	IncF[Unknown ST]	5103716	145	117616
EC-4	blaCMY-2	ST-429	IncFIC(FII)	IncFIB(AP001918)	IncB/O/K/Z								aac(3)-VIa-like,aadA1		tet(A)			sul1				iroN,iss,mchF	IncF[Unknown ST]	5276936	162	198820
EC-40	blaSHV-12	ST-155	IncFIC(FII)	IncI1	IncFIB(AP001918)	Col8282	ColRNAI	Col(MG828)					aadA1,aadA2	cmlA1-like	tet(A)-like			sul3				cba,cma,gad,iroN,iss,lpfA,mchF,tsh	IncF[Unknown ST],IncI1[ST-26]	5270218	107	198093
EC-41	blaCTX-M-55,blaTEM-1B	ST-457	IncFIC(FII)	IncFIB(AP001918)	ColRNAI								aac(3)-IIa-like,aadA1-like,aph(3')-Ia,strA-like,strB-like	floR-like	tet(A)-like			sul2,sul3-like	dfrA14-like			air,cma,eilA,gad,ireA,iss,lpfA,mchF,mcmA	IncF[Unknown ST]	5059670	91	203583
EC-42	blaCTX-M-55,blaTEM-1B	ST-457	IncFIC(FII)	IncFIB(AP001918)	ColRNAI								aac(3)-IIa-like,aadA1-like,aph(3')-Ia,strA-like,strB-like	floR-like	tet(A)-like			sul2,sul3-like	dfrA14-like			air,cma,eilA,gad,ireA,iss,lpfA,mchF,mcmA	IncF[Unknown ST]	5060516	139	124602
EC-43	blaSHV-12	ST-1629	IncHI1B(CIT)	IncFII	IncFIB(AP001918)	IncY	IncX3	Col(MG828)							tet(A)	QnrS1		sul1				air,cma,eilA,gad,iroN,iss,mchF	IncF[Unknown ST],IncHI1[Unknown ST]	5024641	196	432190
EC-44	blaCMY-2,blaTEM-1B	ST-46	IncFII	IncFIB(AP001918)	Col(MG828)	IncB/O/K/Z							aac(3)-VIa-like,aadA1		tet(A)			sul1	dfrA1			cma,gad	IncF[Unknown ST]	4883730	215	93313
EC-45	blaSHV-12	ST-1629	IncHI1B(CIT)	IncFII	IncFIB(AP001918)	IncY	IncX3	Col(MG828)							tet(A)	QnrS1		sul1				air,cma,eilA,gad,iroN,iss,mchF	IncHI1[Unknown ST],IncF[Unknown ST]	5022696	137	217366
EC-46	blaCMY-2	ST-2485	IncFIB(AP001918)	IncFIC(FII)	IncB/O/K/Z								aac(3)-VIa-like,aadA1		tet(A)-like			sul1				air,cba,cma,eilA,gad,iha,iroN,iss,mchB,mchC,mchF,tsh	IncF[Unknown ST]	5423805	207	252867
EC-47	blaCMY-2	ST-2485	IncFIB(AP001918)	IncFIC(FII)	Col(MG828)	IncB/O/K/Z							aac(3)-VIa-like,aadA1		tet(A)-like			sul1				air,cba,cma,eilA,gad,iha,iroN,iss,mchB,mchC,mchF,tsh	IncF[Unknown ST]	5432242	205	250275
EC-48	blaCMY-2	ST-355	IncFIC(FII)	IncFIB(AP001918)	ColRNAI	IncB/O/K/Z	IncA/C2	Col(MG828)					aac(3)-VIa-like,aadA1,strA,strB	floR-like	tet(A)-like			sul1,sul2				astA,cba,cma,gad,iss,vat	IncF[Unknown ST]	5330584	197	183821
EC-49	blaSHV-2	ST-69	IncFII	Col(MG828)	p0111	ColRNAI	ColpVC	IncB/O/K/Z					aadA1,aadA2-like	cmlA1-like	tet(A)-like			sul3				air,astA,cba,cma,eilA,gad,iha,iss,lpfA	IncF[Unknown ST]	5739844	397	157375
EC-51	blaCMY-2,blaTEM-1B	ST-155	IncI1	IncFII(pHN7A8)	p0111	IncB/O/K/Z	ColRNAI						aac(3)-VIa-like,aadA1		tet(A)-like			sul1				astA,cma,gad,iha,lpfA	IncF[F-:A-:B1*],IncI1[ST-36]	5478640	280	84310
EC-53	blaCTX-M-55,blaTEM-1B	ST-457	IncFIB(AP001918)	IncFIC(FII)	ColRNAI								aac(3)-IIa-like,aadA1-like,aph(3')-Ia,strA-like,strB-like	floR-like	tet(A)-like			sul2,sul3-like	dfrA14-like			air,cma,eilA,gad,ireA,iss,lpfA,mchF,mcmA	IncF[Unknown ST]	5054823	112	129559
EC-54	blaSHV-12	ST-155	IncFIB(AP001918)	IncI1	IncFIC(FII)	Col(MG828)	ColRNAI						aadA1,aadA2	cmlA1-like	tet(A)-like			sul3				cba,cma,gad,iroN,iss,lpfA,mchF,tsh	IncI1[ST-26],IncF[Unknown ST]	5270369	152	155580
EC-55	blaSHV-12	ST-1629	IncHI1B(CIT)	IncFII	IncFIB(AP001918)	IncY	IncX3	Col(MG828)	ColRNAI						tet(A)	QnrS1		sul1				air,cma,eilA,gad,iroN,iss,mchF	IncHI1[Unknown ST],IncF[Unknown ST]	5013172	113	296412
EC-56	blaCTX-M-1	ST-38	IncFIC(FII)	IncFIB(AP001918)	IncI2	p0111	IncQ1	Col(MG828)					aadA1,strA,strB		tet(A)		mph(B)	sul1,sul2	dfrA1			air,astA,eilA,gad,iss	IncF[Unknown ST]	5384932	237	110172
EC-57	blaCTX-M-1	ST-38	IncFIC(FII)	IncFIB(AP001918)	IncI2	p0111	IncQ1	Col(MG828)					aadA1,strA,strB		tet(A)		mph(B)	sul1,sul2	dfrA1			air,astA,eilA,iss	IncF[Unknown ST]	5367509	163	127785
EC-58	blaCMY-2	ST-38	IncFII(29)	IncI1	IncFIB(AP001918)	IncFII	p0111	Col(MG828)	Col156	IncB/O/K/Z			aph(3')-Ic-like,strA,strB		tet(B)			sul2-like				air,astA,eilA,gad,iha,iroN,iss	IncI1[Unknown ST],IncF[Unknown ST]	6001384	570	87045
EC-59	blaCMY-2	ST-373	Col(MG828)	ColRNAI	IncB/O/K/Z																	astA,cma,gad,iha,iss		5200246	264	104726
EC-60	blaCMY-2	ST-429	IncFIB(AP001918)	IncFIC(FII)	IncB/O/K/Z	ColRNAI							aac(3)-VIa-like,aadA1		tet(A)			sul1				iroN,iss,mchF,tsh	IncF[Unknown ST]	5277533	106	278812
EC-66	blaCTX-M-65,blaOXA-1,blaTEM-1A-like	ST-2179	IncFIC(FII)	IncI1	IncFIB(AP001918)								aadA1,aadA2,aadA5,strA,strB-like	catB3-like,cmlA1-like	tet(A)	QnrS2	mph(A)	sul1-like,sul2,sul3	dfrA17	ARR-3	aac(6')Ib-cr	cma,gad,iroN,iss,lpfA	IncF[Unknown ST],IncI1[ST-26]	5052699	126	171754
EC-73	blaCTX-M-65,blaOXA-1,blaTEM-1A-like	ST-2179	IncFIC(FII)	IncI1	IncFIB(AP001918)								aadA1,aadA2	catB3-like,cmlA1-like		QnrS2		sul3		ARR-3	aac(6')Ib-cr	cma,gad,iroN,iss,lpfA	IncI1[ST-26],IncF[Unknown ST]	5036415	116	231726
EC-78	blaCTX-M-2,blaTEM-1B	ST-4980	IncHI2A	IncHI2	IncFIB(AP001918)	TrfA	IncQ1	ColRNAI					aadA1,strA,strB		tet(A)			sul1,sul2	dfrA1			astA,iss	IncHI2[ST-4],IncF[Unknown ST]	5040607	116	208129
EC-86	blaCTX-M-55	ST-457	IncFIB(AP001918)	IncFIC(FII)	ColRNAI								aac(3)-IIa-like,aph(3')-Ia		tet(A)-like							air,cma,eilA,gad,iha,ireA,iss,lpfA,mchB,mchC,mchF,mcmA	IncF[Unknown ST]	5052824	109	199148
EC-89	blaCTX-M-55	ST-457	IncFIC(FII)	IncFIB(AP001918)	ColRNAI								aac(3)-IIa-like,aph(3')-Ia		tet(A)-like							air,cma,eilA,gad,iha,ireA,iss,lpfA,mchB,mchC,mchF,mcmA	IncF[Unknown ST]	5054590	111	199149
EC-91	blaCTX-M-15,blaTEM-1B	ST-69	IncY	Col(MG828)									strA,strB		tet(A)	QnrS1		sul2				air,eilA,gad,iss,lpfA		5079619	133	244667
EC-92	blaCTX-M-1,blaTEM-1B	ST-453	IncFIA	IncI1	IncFIB(AP001918)	IncFII	p0111	ColRNAI	IncB/O/K/Z				strA,strB-like		tet(A)			sul2	dfrA14-like			cma,gad,iroN,iss,lpfA,mchF	IncF[F-:A6*:B-],IncI1[Unknown ST]	5439515	221	112109
EC-93	blaCTX-M-1,blaTEM-1B	ST-2485	IncFIC(FII)	IncFIA	IncI1	IncFIB(AP001918)									tet(A)			sul2				air,eilA,gad,iroN,iss,mchF,tsh	IncI1[Unknown ST],IncF[Unknown ST]	5066604	134	258915
EC-94	blaCTX-M-1	ST-4937	IncFII	IncFIB(AP001918)	Col8282	ColpVC	ColRNAI						aadA1,strA,strB	catA1-like	tet(A)		mph(A)	sul1	dfrA1			astA,iha,iss	IncF[Unknown ST]	5501413	347	106721
EC-96	blaCTX-M-55,blaTEM-1B	ST-457	IncFIC(FII)	IncFIB(AP001918)	p0111								aac(3)-IIa-like,aadA1-like,aph(3')-Ia,strA-like,strB-like	floR-like	tet(A)-like			sul2,sul3-like	dfrA14-like			air,cma,eilA,gad,iha,iss,lpfA,mchB,mchC,mchF	IncF[Unknown ST]	5185477	91	199672
EC-98	blaCTX-M-1	ST-115	IncI1	ColRNAI	Col(MG828)	Col156	p0111	Col8282	IncB/O/K/Z				aadA5		tet(A)-like			sul2	dfrA17			air,astA,celb,cma,eilA,gad,iha,iss	IncI1[Unknown ST]	5841065	268	108656

## Sheet: Berlin
chain	chainSort	farm_slaughter	farm-code	stage	stage-code	stage-code_new	sortCode	sample-code	sample-type	isolation	strain-code	Berlin_code	dnaCodeFarm	strainCodeCarcass	PCR code	ESBL	AmpC	ESBL_AmpC	ESBLorAmpC	CTX R, S, I	CAZ R, S, I	Combined	FOX R or S	CTXMGp_1_2_9_Multiplex	CTXMGp_8_25_Multiplex	T_S_O_Multiplex	AmpC_Multiplex	cAmpC_pos-neg	genePositive	phylogroup	To sequence	Sequenced	CTX_SEQ	TSO_SEQ	AmpC_SEQ	cAmpC	cAmpC_SNP	select_MLST	berlin	SeqPlate	CTX	CTX/CLA	d CTX	CAZ	CAZ/CLA	d CAZ	FOX	Box/Position	clone
A	1	farm	A	breeder-chicks	a	BrS1	1	a04	cloacal	EMB	a04-a	1	a205		205	NEG	POS	AmpC	POS	R	R	R	R	nd	nd	neg	CMY	nd	yes	F		CMY	-	-	CMY-2	-	-	x	x	M050718	19.2	18.6	-0.6	14	13.5	-0.5	9.7	1/B6	CMY-2|F
A	1	farm	A	breeder-chicks	a	BrS1	1	a05	cloacal	EMB	a05-a	2	a208		208	NEG	POS	AmpC	POS	R	R	R	R	nd	nd	neg	CMY	nd	yes	E		CMY	-	-	CMY-2	-	-	x	x	M050718	17.7	17	-0.7	13.9	13.2	-0.7	10.2	1/C4	CMY-2|E
A	1	farm	A	breeder-chicks	a	BrS1	1	a10	cloacal	EMB	a10-b	3	a243		243	POS	POS	ESBL-AmpC	POS	R	R	R	R	neg	neg	neg	CMY	nd	yes	B2		CMY	-	-	CMY-2	-	-	x	x	M050718	20.2	19.5	-0.7	14	19.1	5.1	13	1/G5	CMY-2|B2
A	1	farm	A	breeder-chicks	a	BrS1	1	a15	cloacal	EMB	a15-b	4	a246		246	NEG	POS	AmpC	POS	R	R	R	R	nd	nd	neg	CMY	nd	yes	D		CMY	-	-	CMY-2	-	-	x	x	M050718	16	10.4	-5.6	7.1	7.7	0.6	8.7	2/B9	CMY-2|D
A	1	farm	A	breeder-layers	A^	BrS2	2	A^06	cloacal	EMB	A^06-c	5	a1		1	NEG	POS	AmpC	POS	R	R	R	R	nd	nd	neg	neg	pos	yes	A		ampc	-	-	-	cAmpC	−88 (C→T), −82 (A→G), −18 (G→A), −1 (C→T) and +58 (C→T)	x	x	M160718	19.1	19.1	0	11.9	14.7	2.8	7.5	19/H1	cAmpC|A
A	1	farm	A	breeder-layers	A^	BrS2	2	A^07	cloacal	CTX-EMB	A^07-e	6	a2		2	NEG	POS	AmpC	POS	R	R	R	R	nd	nd	neg	CMY	nd	yes	B2		CMY	-	-	CMY-2	-	-	x	x	M050718	18	15.8	-2.2	15	13.1	-1.9	8.5	19/H7	CMY-2|B2
A	1	farm	A	breeder-layers	A^	BrS2	2	A^13	cloacal	CTX-EMB	A^13-e	7	a3		3	NEG	POS	AmpC	POS	R	R	R	R	nd	nd	tem	CMY	nd	yes	A		CMY, TEM	-	TEM-1	CMY-2	-	-	x	x	M050718, M160718	18	16.2	-1.8	12.7	12.4	-0.3	8.8	20/B6	TEM-1|CMY-2|A
A	1	farm	F1A	chicks	F1a	F1S1	3	F1a02	cloacal	CTX-EMB	F1a02-e	8	a5		5	NEG	POS	AmpC	POS	R	R	R	R	nd	nd	neg	CMY	nd	yes	B2		CMY	-	-	CMY-2	-	-	x	x	M050718	15.9	17.2	1.3	12.6	13.9	1.3	10.5	20/F8	CMY-2|B2
A	1	farm	F1A	chicks	F1a	F1S1	3	F1a06	cloacal	CTX-EMB	F1a06-e	9	a7		7	NEG	POS	AmpC	POS	R	R	R	R	nd	nd	neg	CMY	nd	yes	F		CMY	-	-	CMY-2	-	-	x	x	M050718	16	17.5	1.5	13.1	12.7	-0.4	9	20/H8	CMY-2|F
A	1	farm	F2A	chicks	F2a	F2S1	6	F2a05	cloacal	CTX-EMB	F2a05-e	10	a16		16	POS	NEG	ESBL	POS	R	R	R	S	GP1	nd	tem	nd	nd	yes	F		CTX-M-1	CTX-M-55	-	-	-	-	x	x	M160718	6	26.8	20.8	15.9	24.9	9	19.3	22/A4	CTX-M-55|F
A	1	farm	F2A	chicks	F2a	F2S1	6	F2a11	cloacal	CTX-EMB	F2a11-e	11	a21		21	POS	POS	ESBL-AmpC	POS	R	R	R	R	GP1	nd	tem	CMY	nd	yes	B2		CTX-M-1, CMY, TEM	CTX-M-55	TEM-1	CMY-2	-	-	x	x	M050718, M160718	6	20.5	14.5	15.3	16.1	0.8	11.1	22/D7	CTX-M-55|TEM-1|CMY-2|B2
A	1	farm	F2A	chicks	F2a	F2S1	6	F2a14	cloacal	CTX-EMB	F2a14-e	12	a23		23	NEG	POS	AmpC	POS	R	R	R	R	nd	nd	neg	CMY	nd	yes	B2		CMY	-	-	CMY-2	-	-	x	x	M050718	19.3	20.7	1.4	15.1	16.8	1.7	10.2	22/F1	CMY-2|B2
A	1	farm	F3A	chicks	F3a	F3S1	9	F3a02	cloacal	CTX-EMB	F3a02-e	13	a31		31	NEG	POS	AmpC	POS	R	R	R	R	nd	nd	neg	CMY	nd	yes	F		CMY	-	-	CMY-2	-	-	x	x	M050718	15.6	18.1	2.5	13.3	14.8	1.5	9.8	23/A3	CMY-2|F
A	1	farm	F3A	chicks	F3a	F3S1	9	F3a07	cloacal	CTX-EMB	F3a07-e	14	a38		38	POS	NEG	ESBL	POS	R	S	R-S	S	GP1	nd	neg	nd	nd	yes	F		CTX-M-1	CTX-M-1	-	-	-	-	x	x	M270618	14.2	30.1	15.9	24.1	29.1	5	21.3	23/D1	CTX-M-1|F
A	1	farm	F4A	chicks	F4a	F4S1	12	F4a03	cloacal	CTX-EMB	F4a03-e	15	a53		53	NEG	POS	AmpC	POS	R	R	R	R	nd	nd	neg	CMY	nd	yes	F		CMY	-	-	CMY-2	-	-	x	x	M050718	17.2	17.4	0.2	12.5	13.4	0.9	9.3	24/C5	CMY-2|F
A	1	farm	F4A	chicks	F4a	F4S1	12	F4a09	cloacal	EMB	F4a09-b	16	a57		57	POS	NEG	ESBL	POS	R	S	R-S	S	GP1	nd	neg	nd	nd	yes	F		CTX-M-1	CTX-M-1	-	-	-	-	x	x	M270618	12.8	27.8	15	21.6	26.3	4.7	20.6	24/E5	CTX-M-1|F
A	1	farm	F1A	broilers	F1A^	F1S2	4	F1A^10	cloacal	CTX-EMB	F1A^10-e	17	a66		66	POS	NEG	ESBL	POS	R	R	R	S	GP1	nd	tem	nd	nd	yes	F		CTX-M-1	CTX-M-55	-	-	-	-	x	x	M270618	9.1	25.5	16.4	15.7	22.6	6.9	18.3	25/F7	CTX-M-55|F
A	1	farm	F2A	broilers	F2A^	F2S2	7	F2A^02	cloacal	CTX-EMB	F2A^02-e	18	a70		70	POS	NEG	ESBL	POS	R	R	R	S	GP1	nd	tem	nd	nd	yes	F		CTX-M-1	CTX-M-55	-	-	-	-	x	x	M270618	8.8	26.9	18.1	15.3	25.6	10.3	21.9	26/D2	CTX-M-55|F
A	1	farm	F2A	broilers	F2A^	F2S2	7	F2A^04	cloacal	CTX-EMB	F2A^04-e	19	a71		71	NEG	POS	AmpC	POS	R	R	R	R	nd	nd	neg	CMY	nd	yes	A		CMY	-	-	CMY-2	-	-	x	x	M050718	18.7	19	0.3	14.9	17	2.1	11.3	26/E2	CMY-2|A
A	1	farm	F2A	broilers	F2A^	F2S2	7	F2A^10	cloacal	CTX-EMB	F2A^10-e	20	a76		76	POS	NEG	ESBL	POS	R	S	R-S	S	GP1	nd	tem	nd	nd	yes	A		CTX-M-1	CTX-M-1	-	-	-	-	x	x	M270618	14.2	27.6	13.4	22.1	26.2	4.1	22.2	26/H4	CTX-M-1|A
A	1	farm	F2A	broilers	F2A^	F2S2	7	F2A^15	cloacal	CTX-EMB	F2A^15-e	21	a80		80	POS	NEG	ESBL	POS	R	I	R-I	S	GP1	nd	tem	nd	nd	yes	B1		CTX-M-1	CTX-M-1	-	-	-	-	x	x	M270618	11.6	21.2	9.6	20.4	23.5	3.1	20.9	27/A9	CTX-M-1|B1
A	1	farm	F3A	broilers	F3A^	F3S2	10	F3A^04	cloacal	CTX-EMB	F3A^04-e	22	a84		84	POS	NEG	ESBL	POS	R	S	R-S	S	GP1	nd	tem	nd	nd	yes	A		CTX-M-1	CTX-M-1	-	-	-	-	x	x	M270618	15.5	29.6	14.1	24.4	27.4	3	24.1	27/H7	CTX-M-1|A
A	1	farm	F3A	broilers	F3A^	F3S2	10	F3A^06	cloacal	CTX-EMB	F3A^06-e	23	a86		86	POS	NEG	ESBL	POS	R	I	R-I	S	GP1	nd	tem	nd	nd	yes	F		CTX-M-1	2 genes	-	-	-	-	x	x	M270618	10	25.8	15.8	17.5	24.2	6.7	20.3	27/I8	2 genes|F
A	1	farm	F3A	broilers	F3A^	F3S2	10	F3A^09	cloacal	CTX-EMB	F3A^09-e	24	a88		88	NEG	POS	AmpC	POS	R	R	R	R	nd	nd	tem	neg	pos	yes	C		ampc	-	-	-	cAmpC	−88 (C→T), −82 (A→G), −42(C→T), −18 (G→A), −1 (C→T) and +58 (C→T)	x	x	M160718	19	20	1	15.3	18	2.7	11.8	28/B5	cAmpC|C
A	1	farm	F3A	broilers	F3A^	F3S2	10	F3A^11	cloacal	EMB	F3A^11-a	25	a90		90	NEG	POS	AmpC	POS	R	R	R	R	nd	nd	tem	neg	pos	yes	B1		ampc	-	-	-	cAmpC	−88 (C→T), −82 (A→G), −42(C→T), −18 (G→A), −1 (C→T) and +58 (C→T)	x	x	M160718	20.4	20.3	-0.1	17	17.5	0.5	11	28/C2	cAmpC|B1
A	1	farm	F3A	broilers	F3A^	F3S2	10	F3A^16	cloacal	CTX-EMB	F3A^16-e	26	a94		94	NEG	POS	AmpC	POS	R	I	R-I	R	nd	nd	tem	CMY	nd	yes	A		CMY	-	-	CMY-2	-	-	x	x	M050718	19	17.8	-1.2	17.9	18.4	0.5	13.7	28/F4	CMY-2|A
A	1	farm	F3A	broilers	F3A^	F3S2	10	F3A^18	cloacal	EMB	F3A^18-a	27	a96		96	POS	NEG	ESBL	POS	R	S	R-S	S	GP1	nd	tem	nd	nd	yes	E		CTX-M-1	CTX-M-55	-	-	-	-	x	x	M270618	15.6	26.5	10.9	23.1	27.2	4.1	24.1	28/F8	CTX-M-55|E
A	1	farm	F4A	broilers	F4A^	F4S2	13	F4A^16	cloacal	EMB	F4A^16-c	28	a111		111	POS	NEG	ESBL	POS	R	S	R-S	S	GP1	nd	neg	nd	nd	yes	D		CTX-M-1	CTX-M-1	-	-	-	-		x	M270618	13.3	28.6	15.3	23.4	27.3	3.9	22.3	29/I5	CTX-M-1|D
A	1	farm	F4A	broilers	F4A^	F4S2	13	F4A^17	cloacal	CTX-EMB	F4A^17-d	29	a112		112	POS	NEG	ESBL	POS	R	R	R	S	GP1	nd	neg	nd	nd	yes	F		CTX-M-1	CTX-M-55	-	-	-	-		x	M270618	10.1	24	13.9	14.4	21.4	7	16.7	29/I9	CTX-M-55|F
A	1	slaughter	F1A	carcass	F1Ac	F1Sc	5	F1Ac01	carcass	CTX-EMB	F1Ac01-f	86		744	744	POS	NEG	ESBL	POS	R	R	R	S	GP1	neg	neg	nd	nd	yes	F		CTX-M-1	CTX-M-55	-	-	-	-	x	x	M270618	6.22	23.99	17.77	14.62	23.34	-6.64	16.7	10/B1	CTX-M-55|F
A	1	slaughter	F1A	carcass	F1Ac	F1Sc	5	F1Ac05	carcass	CTX-EMB	F1Ac05-e	87		752	752	POS	NEG	ESBL	POS	R	S	R-S	S	GP1	nd	neg	nd	nd	yes	A		CTX-M-1	CTX-M-1	-	-	-	-	x	x	M270618	14.45	27.81	13.36	22.42	27.18	-3.68	23.5	10/I1	CTX-M-1|A
A	1	slaughter	F1A	carcass	F1Ac	F1Sc	5	F1Ac11	carcass	CTX-EMB	F1Ac11-f	88		763	763	POS	NEG	ESBL	POS	R	R	R	S	GP1	neg	neg	nd	nd	yes	B2		CTX-M-1	CTX-M-55	-	-	-	-	x	x	M270618	7.49	27.84	20.35	15.02	25.9	-8.26	17.64	10/B3	CTX-M-55|B2
A	1	slaughter	F1A	carcass	F1Ac	F1Sc	5	F1Ac12	carcass	CTX-EMB	F1Ac12-f	89		766	766	POS	NEG	ESBL	POS	R	R	R	S	GP1	neg	TEM	nd	nd	yes	clade-I		CTX-M-1	2 genes	-	-	-	-	x	x	M270618	6.25	24.83	18.58	13.89	22.89	-6.17	16.72	10/E3	2 genes|clade-I
A	1	slaughter	F1A	carcass	F1Ac	F1Sc	5	F1Ac15	carcass	CTX-EMB	F1Ac15-f	90		775	775	NEG	POS	AmpC	POS	R	R	R	R	nd	nd	neg	CMY	nd	yes	B2		CMY	-	-	CMY-2	-	-	x	x	M050718	18.92	19.65	0.73	15.14	15.06	-4.75	10.31	10/D4	CMY-2|B2
A	1	slaughter	F1A	carcass	F1Ac	F1Sc	5	F1Ac20	carcass	CTX-EMB	F1Ac20-f	91		783	783	POS	NEG	ESBL	POS	R	R	R	S	GP1	neg	TEM	nd	nd	yes	D		CTX-M-1, TEM	CTX-M-15	TEM-1	-	-	-	x	x	M270618, M160718	6.25	24.43	18.18	14.18	22.63	-2.08	20.55	10/A5	CTX-M-15|TEM-1|D
A	1	slaughter	F2A	carcass	F2Ac	F2Sc	8	F2Ac01	carcass	CTX-EMB	F2Ac01-e	92		788	788	POS	NEG	ESBL	POS	R	I	R-I	S	GP1	neg	TEM	nd	nd	yes	B1		CTX-M-1	CTX-M-1	-	-	-	-	x	x	M270618	12.22	24.72	12.5	20.29	25.66	-4.75	20.91	10/F5	CTX-M-1|B1
A	1	slaughter	F2A	carcass	F2Ac	F2Sc	8	F2Ac02	carcass	CTX-EMB	F2Ac02-e	93		794	794	POS	NEG	ESBL	POS	R	I	R-I	S	GP1	neg	TEM	nd	nd	yes	E		CTX-M-1	CTX-M-1	-	-	-	-	x	x	M270618	11.63	25.6	13.97	19.77	26.69	-4.35	22.34	10/B6	CTX-M-1|E
A	1	slaughter	F2A	carcass	F2Ac	F2Sc	8	F2Ac04	carcass	CTX-EMB	F2Ac04-e	94		806	806	POS	NEG	ESBL	POS	R	I	R-I	S	GP1	neg	neg	nd	nd	yes	A		CTX-M-1	CTX-M-1	-	-	-	-	x	x	M270618	14.41	24.68	10.27	20.81	28.24	-6.27	21.97	10/E7	CTX-M-1|A
A	1	slaughter	F2A	carcass	F2Ac	F2Sc	8	F2Ac06	carcass	CTX-EMB	F2Ac06-e	95		817	817	POS	NEG	ESBL	POS	R	I	R-I	S	GP1	neg	TEM	nd	nd	yes	unknown		CTX-M-1	CTX-M-1	-	-	-	-	x(after action)	x	M270618	12.98	25.91	12.93	18.74	25.94	-4.45	21.49	10/G8	CTX-M-1|unknown
A	1	slaughter	F2A	carcass	F2Ac	F2Sc	8	F2Ac08	carcass	EMB	F2Ac08-a	96		825	825	POS	NEG	ESBL	POS	R	R	R	S	GP1	neg	TEM	nd	nd	yes	F		CTX-M-1, TEM	CTX-M-55	TEM-1	-	-	-	x	x	M160718	6.25	24.92	18.67	14.94	23.65	-4.35	19.3	10/F9	CTX-M-55|TEM-1|F
A	1	slaughter	F2A	carcass	F2Ac	F2Sc	8	F2Ac14	carcass	CTX-EMB	F2Ac14-e	97		860	860	POS	NEG	ESBL	POS	R	I	R-I	S	GP1	neg	TEM	nd	nd	yes	C		CTX-M-1	CTX-M-55	-	-	-	-	x	x	M270618	13.05	26.65	13.6	20.97	24.1	-1.41	22.69	11/E4	CTX-M-55|C
A	1	slaughter	F2A	carcass	F2Ac	F2Sc	8	F2Ac16	carcass	CTX-EMB	F2Ac16-e	98		872	872	POS	NEG	ESBL	POS	R	S	R-S	S	GP1	nd	TEM	nd	nd	yes	D		CTX-M-1	CTX-M-1	-	-	-	-	x	x	M270618	12.37	30.08	17.71	23.52	28.04	-5.36	22.68	11/H5	CTX-M-1|D
A	1	slaughter	F2A	carcass	F2Ac	F2Sc	8	F2Ac17	carcass	CTX-EMB	F2Ac17-e	99		878	878	NEG	POS	AmpC	POS	R	R	R	R	nd	nd	TEM	CMY	nd	yes	A		CMY	-	-	CMY-2	-	-	x	x	M050718	20.45	20.97	0.52	16.26	18.65	-7.71	10.94	11/E6	CMY-2|A
A	1	slaughter	F3A	carcass	F3Ac	F3Sc	11	F3Ac03	carcass	CTX-EMB	F3Ac03-e	100		958	958	POS	NEG	ESBL	POS	R	S	R-S	S	GP1	neg	TEM	nd	nd	yes	C		CTX-M-1	CTX-M-1	-	-	-	-	x	x	M270618	12.4	28.98	16.58	21.55	27.48	5.93	23.49	12/F5	CTX-M-1|C
A	1	slaughter	F3A	carcass	F3Ac	F3Sc	11	F3Ac04	carcass	CTX-EMB	F3Ac04-d	101		964	964	POS	NEG	ESBL	POS	R	I	R-I	S	GP1	neg	TEM	nd	nd	yes	B1		CTX-M-1	CTX-M-1	-	-	-	-	x	x	M270618	13.79	26.02	12.23	19.08	23.36	4.28	20.38	12/B6	CTX-M-1|B1
A	1	slaughter	F3A	carcass	F3Ac	F3Sc	11	F3Ac09	carcass	EMB	F3Ac09-a	102		989	989	POS	NEG	ESBL	POS	R	R	R	S	GP1	neg	neg	nd	nd	yes	F		CTX-M-1	CTX-M-55	-	-	-	-		x	M160718	7.24	23.96	16.72	14.16	21.65	7.49	16.21	12/D8	CTX-M-55|F
A	1	slaughter	F3A	carcass	F3Ac	F3Sc	11	F3Ac18	carcass	EMB	F3Ac18-b	103		1036	1036	NEG	POS	AmpC	POS	I	I	I	R	nd	nd	neg	neg	pos	yes	B1		ampc	-	-	-	cAmpC	−88 (C→T), −82 (A→G), −42(C→T), −18 (G→A), −1 (C→T) and +58 (C→T)	x	x	M160718	23.31	22.74	-0.57	17.06	19.58	2.52	10.88	13/D4	cAmpC|B1
A	1	slaughter	F3A	carcass	F3Ac	F3Sc	11	F3Ac20	carcass	CTX-EMB	F3Ac20-e	104		1048	1048	POS	NEG	ESBL	POS	R	R	R	S	GP1	neg	TEM	nd	nd	yes	B2		CTX-M-1	CTX-M-1	-	-	-	-	x	x	M270618	7.51	25.56	18.05	16.1	24.34	8.24	19.25	13/G5	CTX-M-1|B2
A	1	slaughter	F4A	carcass	F4Ac	F4Sc	14	F4Ac02	carcass	CTX-EMB	F4Ac02-e	105		1080	1080	POS	NEG	ESBL	POS	R	S	R-S	S	GP1	nd	neg	nd	nd	yes	D		CTX-M-1	CTX-M-1	-	-	-	-	x	x	M270618	12.23	29.39	17.16	24.78	29.23	4.45	21.27	13/E8	CTX-M-1|D
A	1	slaughter	F4A	carcass	F4Ac	F4Sc	14	F4Ac03	carcass	CTX-EMB	F4Ac03-e	106		1086	1086	POS	NEG	ESBL	POS	R	S	R-S	S	GP1	nd	TEM	nd	nd	yes	E		CTX-M-1	CTX-M-1	-	-	-	-	x	x	M270618	15.56	27.24	11.68	24.69	28.36	3.67	24.81	13/B9	CTX-M-1|E
A	1	slaughter	F4A	carcass	F4Ac	F4Sc	14	F4Ac12	carcass	CTX-EMB	F4Ac12-e	107		1134	1134	POS	NEG	ESBL	POS	R	S	R-S	S	GP1	nd	neg	nd	nd	yes	C		CTX-M-1	CTX-M-1	-	-	-	-	x	x	M270618	13.68	29.85	16.17	23.4	27.6	4.2	21.71	14/D5	CTX-M-1|C
A	1	slaughter	F4A	carcass	F4Ac	F4Sc	14	F4Ac15	carcass	EMB	F4Ac15-b	108		1147	1147	POS	NEG	ESBL	POS	R	S	R-S	S	GP1	neg	neg	nd	nd	yes	F		CTX-M-1	CTX-M-1	-	-	-	-	x	x	M270618	12.76	28.84	16.08	21.9	24.11	2.21	23.18	14/H6	CTX-M-1|F
B	2	farm	B	breeder-layers	B^	BrS2	2	B09	cloacal	CTX-EMB	B09-g	30				NEG	POS	AmpC	POS	I	I	I	R	nd	nd	neg	neg	pos	yes	B1		ampc	-	-	-	cAmpC	−88 (C→T), −82 (A→G), −18 (G→A), −1 (C→T) and +58 (C→T)	x	x	M160718	22.15	23.52	1.37	17.01	19.13	2.12	10.66	3/D5	cAmpC|B1
B	2	farm	B	breeder-layers	B^	BrS2	2	B10	cloacal	CTX-EMB	B10-g	31	b27		27	NEG	POS	AmpC	POS	R	R	R	R	neg	neg	neg	CMY	nd	yes	E		CMY	-	-	CMY-2	-	-	x	x	M031117	20.64	20.65	0.01	16.2	16.3	0.1	9.37	3/E4	CMY-2|E
B	2	farm	B	breeder-layers	B^	BrS2	2	B16	cloacal	CTX-EMB	B16-g	32	b45		45	POS	NEG	ESBL	POS	R	R	R	S	neg	neg	SHV	neg	nd	yes	B1		SHV	-	SHV-12	-	-	-	x	x	M031117	18.79	24.81	6.02	12.81	21.97	9.16	16.38	4/A1	SHV-12|B1
B	2	farm	B	breeder-layers	B^	BrS2	2	B20	cloacal	CTX-EMB	B20-g	33	b57		57	POS	NEG	ESBL	POS	R	R	R	S	neg	neg	TEM	neg	nd	yes	A		TEM	-	TEM-52 (SNP)	-	-	-	x	x	BMR_170518	15.68	25.78	10.1	14.06	21.9	7.84	18.96	4/C8	TEM-52 (SNP)|A
B	2	farm	2B	breeder-layers	2B	BrS2.1	2	2Bovd01	tissue	EMB	2Bovd01-a	34	b205		205	POS	NEG	ESBL	POS	R	R	R	S	neg	neg	TEM	neg	nd	yes	B1		TEM	-	TEM-52 (SNP)	-	-	-	x	x	M050718	18.18	32.24	14.06	16.36	27.28	10.92	22.77	4/H9	TEM-52 (SNP)|B1
B	2	farm	F1B	chicks	F1b	F1S1	3	F1b01	cloacal	CTX-EMB	F1b01-g	35	b60		60	NEG	POS	AmpC	POS	R	R	R	R	neg	neg	TEM	CMY	nd	yes	A		TEM,CMY	-	TEM-1	CMY-2	-	-	x	x	M031117,M310518	18.86	19.79	0.93	13.82	16.57	2.75	10.73	5/A4	TEM-1|CMY-2|A
B	2	farm	F1B	chicks	F1b	F1S1	3	F1b08	cloacal	CTX-EMB	F1b08-g	36	b79		79	POS	NEG	ESBL	POS	R	I	R-I	S	GP1	neg	TEM	neg	nd	yes	D		CTX-M-1,TEM	CTX-M-55	TEM-1	-	-	-	x	x	M031117,M310518	9.4	26.78	17.38	17.86	24.93	7.07	18.9	5/F6	CTX-M-55|TEM-1|D
B	2	farm	F1B	chicks	F1b	F1S1	3	F1b09	cloacal	EMB	F1b09-a	37	b80		80	NEG	POS	AmpC	POS	R	R	R	R	neg	neg	TEM	CMY	nd	yes	B1		CMY	-	-	CMY-2	-	-	x	x	BMR_170518	17.2	18.2	1	13.36	15.46	2.1	10.37	5/F8	CMY-2|B1
B	2	farm	F1B	chicks	F1b	F1S1	3	F1b18	cloacal	CTX-EMB	F1b18-e	38	b109		109	POS	NEG	ESBL	POS	R	R	R	S	GP1	neg	TEM	neg	nd	yes	F		CTX-M-1,TEM	CTX-M-164	TEM-1	-	-	-	x	x	M031117	5.93	22.6	16.67	14.24	24.09	9.85	17.01	6/E5	CTX-M-164|TEM-1|F
B	2	farm	F2B	chicks	F2b	F2S1	6	F2b03	cloacal	CTX-EMB	F2b03-f	39	b211		211	NEG	POS	AmpC	POS	R	R	R	R	neg	neg	neg	CMY	nd	yes	B1		CMY	-	-	CMY-2	-	-	x	x	M031117	17.41	19.06	1.65	12.56	15.77	3.21	9.9	7/A8	CMY-2|B1
B	2	farm	F2B	chicks	F2b	F2S1	6	F2b06	cloacal	CTX-EMB	F2b06-e	40	b216		216	POS	NEG	ESBL	POS	R	R	R	S	neg	neg	SHV	neg	nd	yes	B1		SHV	-	SHV-12	-	-	-	x	x	M031117	19.6	38.06	18.46	12.7	24.27	11.57	17.95	7/C6	SHV-12|B1
B	2	farm	F2B	chicks	F2b	F2S1	6	F2b16	cloacal	CTX-EMB	F2b16-e	41	b234		234	POS	NEG	ESBL	POS	R	R	R	S	GP1	neg	TEM	neg	nd	yes	F		CTX-M-1,TEM	CTX-M-55	TEM-1	-	-	-	x	x	M031117	6.4	23.76	17.36	14.27	20.9	6.63	17.28	7/I5	CTX-M-55|TEM-1|F
B	2	farm	F2B	chicks	F2b	F2S1	6	F2b17	cloacal	CTX-EMB	F2b17-d	42	b236		236	POS	NEG	ESBL	POS	R	R	R	S	GP1	neg	TEM	neg	nd	yes	D		CTX-M-1,TEM	CTX-M-55	TEM-1	-	-	-	x	x	BMR_170518	6.4	22.71	16.31	14.96	21.09	6.13	16.25	8/A1	CTX-M-55|TEM-1|D
B	2	farm	F3B	chicks	F3b	F3S1	9	F3b02	cloacal	CTX-EMB	F3b02-g	43	b244		244	POS	POS	ESBL-AmpC	POS	R	R	R	R	neg	neg	SHV	CMY	nd	yes	B2		SHV,CMY	-	SHV-12	CMY-2	-	-	x	x	M031117	20.84	23.32	2.48	10.13	16.87	6.74	8.96	8/F6	SHV-12|CMY-2|B2
B	2	farm	F3B	chicks	F3b	F3S1	9	F3b04	cloacal	CTX-EMB	F3b04-g	44	b245		245	NEG	POS	AmpC	POS	R	R	R	R	neg	neg	TEM	CMY	nd	yes	A		CMY	-	-	CMY-2	-	-	x	x	M310518	18	18	0	13.66	14.37	0.71	10.47	8/H2	CMY-2|A
B	2	farm	F3B	chicks	F3b	F3S1	9	F3b07	cloacal	CTX-EMB	F3b07-g	45	b251		251	POS	NEG	ESBL	POS	I	R	I-R	S	neg	neg	SHV	neg	nd	yes	E		SHV	-	SHV-12	-	-	-	x	x	M310518	22.57	32	9.43	15.4	26	10.6	21.27	9/A5	SHV-12|E
B	2	farm	F4B	chicks	F4b	F4S1	12	F4b15	cloacal	CTX-EMB	F4b15-g	46	b283		283	NEG	POS	AmpC	POS	R	R	R	R	neg	neg	neg	CMY	nd	yes	B1		CMY	-	-	CMY-2	-	-	x	x	M050718	19.68	19.42	-0.26	13.63	15.36	1.73	8.55	11/B1	CMY-2|B1
B	2	farm	F4B	chicks	F4b	F4S1	12	F4b17	cloacal	CTX-EMB	F4b17-g	47	b286		286	NEG	POS	AmpC	POS	R	R	R	R	neg	neg	neg	CMY	nd	yes	E		CMY	-	-	CMY-2	-	-	x	x	M031117	19.2	19.7	0.5	13.78	15.2	1.42	8.12	11/C4	CMY-2|E
B	2	farm	F1B	broilers	F1B^	F1S2	4	F1B^04	cloacal	CTX-EMB	F1B^04-g	48	b130		130	NEG	POS	AmpC	POS	R	R	R	R	neg	neg	neg	CMY	nd	yes	A		CMY	-	-	CMY-2	-	-	x	x	M310518	17.72	19.73	2.01	14.65	16.06	1.41	7.72	11/H7	CMY-2|A
B	2	farm	F1B	broilers	F1B^	F1S2	4	F1B^12	cloacal	EMB	F1B^12-a	49	b152		152	NEG	NEG	NEG	NEG	I	S	I-S	S	neg	nd	SHV	nd	nd	yes	D		SHV	-	SHV-2?	-	-	-		x	M160718	23.07	27.14	4.07	22.38	26	3.62	24.8	12/E1	SHV-2?|D
B	2	farm	F1B	broilers	F1B^	F1S2	4	F1B^12	cloacal	CTX-EMB	F1B^12-f	50	b154		154	NEG	POS	AmpC	POS	R	I	R-I	R	neg	neg	neg	neg	pos	yes	B1		ampc	-	-	-	cAmpC	−88 (C→T), −82 (A→G), −42 (C→T), −18 (G→A), −1 (C→T) and +58 (C→T)	x	x	M031117	20.47	20.47	0	18.22	18.66	0.44	10.73	12/E6	cAmpC|B1
B	2	farm	F1B	broilers	F1B^	F1S2	4	F1B^16	cloacal	CTX-EMB	F1B^16-g	51	b166		166	NEG	POS	AmpC	POS	R	R	R	R	neg	neg	TEM	CMY	nd	yes	B1		TEM,CMY	-	TEM-1	CMY-2	-	-	x	x	M031117,M310518	20.16	20.16	0	15.7	16.65	0.95	11.02	12/H3	TEM-1|CMY-2|B1
B	2	farm	F1B	broilers	F1B^	F1S2	4	F1B^18	cloacal	CTX-EMB	F1B^18-g	52	b172		172	POS	NEG	ESBL	POS	R	R	R	S	GP1	neg	TEM	neg	nd	yes	F		CTX-M-1,TEM	CTX-M-55	TEM-1	-	-	-	x	x	M031117,M310518	7.41	26.22	18.81	14.88	25.7	10.82	18.05	12/I8	CTX-M-55|TEM-1|F
B	2	farm	F2B	broilers	F2B^	F2S2	7	F2B^07	cloacal	CTX-EMB	F2B^07-g	53	b303		303	POS	NEG	ESBL	POS	R	R	R	S	GP1	neg	TEM	neg	nd	yes	F		CTX-M-1,TEM	CTX-M-55	TEM-1	-	-	-	x	x	M031117,M310518	6.24	28.11	21.87	13.96	23.1	9.14	17.7	13/G2	CTX-M-55|TEM-1|F
B	2	farm	F2B	broilers	F2B^	F2S2	7	F2B^08	cloacal	CTX-EMB	F2B^08-e	54	b305		305	POS	NEG	ESBL	POS	R	R	R	S	neg	neg	SHV	neg	nd	yes	B1		SHV	-	SHV-12	-	-	-	x	x	M031117	20.13	31.4	11.27	12.65	23.57	10.92	20.14	13/G8	SHV-12|B1
B	2	farm	F3B	broilers	F3B^	F3S2	10	F3B^02	cloacal	EMB	F3B^02-a	55	b323		323	POS	NEG	ESBL	POS	R	R	R	S	neg	neg	SHV	neg	nd	yes	E		SHV	-	SHV-12	-	-	-	x	x	M160718	19.36	26.8	7.44	12.19	21.55	9.36	20.19	14/G3	SHV-12|E
B	2	farm	F3B	broilers	F3B^	F3S2	10	F3B^10	cloacal	EMB	F3B^10-a	56	b336		336	POS	NEG	ESBL	POS	R	I	R-I	S	GP1	neg	neg	neg	nd	yes	E		CTX-M-1	CTX-M-1	-	-	-	-	x	x	M031117	10.17	25.96	15.79	17.34	23.17	5.83	20.51	15/D4	CTX-M-1|E
B	2	farm	F3B	broilers	F3B^	F3S2	10	F3B^lungs	tissue	EMB	F3Blungs-a	57	b354		354	POS	NEG	ESBL	POS	R	I	R-I	S	GP1	neg	neg	neg	nd	yes	E		CTX-M-1	CTX-M-1	-	-	-	-		x	BMR_170518	9.7	27.51	17.81	18.18	24.09	5.91	19.81	16/C1	CTX-M-1|E
B	2	farm	F4B	broilers	F4B^	F4S2	13	F4B^07	cloacal	CTX-EMB	F4B^07-g	58	b365		365	NEG	POS	AmpC	POS	R	R	R	R	neg	neg	neg	CMY	nd	yes	E		CMY	-	-	CMY-2	-	-	x	x	M031117	16.65	17.66	1.01	14.52	16.04	1.52	7.91	16/G9	CMY-2|E
B	2	farm	F4B	broilers	F4B^	F4S2	13	F4B^12	cloacal	CTX-EMB	F4B^12-f	59	b371		371	NEG	POS	AmpC	POS	R	I	R-I	R	neg	neg	neg	CMY	nd	yes	A		CMY	-	-	CMY-2	-	-	x	x	M310518	20.84	23.44	2.6	17.88	19.34	1.46	12	17/A8	CMY-2|A
B	2	slaughter	F1B	carcass	F1Bc	F1Sc	5	F1Bc08	carcass	CTX-EMB	F1Bc08-h	109		62	62	NEG	POS	AmpC	POS	R	R	R	R	nd	neg	neg	CMY	nd	yes	B2		CMY	-	-	CMY-2	-	-	x	x	M310518	20.91	20.56	-0.35	15.46	15.7	0.24	12.62	1/F6	CMY-2|B2
B	2	slaughter	F1B	carcass	F1Bc	F1Sc	5	F1Bc16	carcass	EMB	F1Bc16-c	110		114	114	POS	NEG	ESBL	POS	R	S	R-S	S	GP1	neg	neg	nd	nd	yes	D		CTX-M-1	CTX-M-1	-	-	-	-	x	x	M310518	14.1	33.68	19.58	25.88	15.13	-10.75	24.92	2/H2	CTX-M-1|D
B	2	slaughter	F1B	carcass	F1Bc	F1Sc	5	F1Bc19	carcass	CTX-EMB	F1Bc19-i	111		242	242	NEG	POS	AmpC	POS	R	R	R	R	nd	neg	TEM	CMY	nd	yes	B1		CMY	-	-	CMY-2	-	-	x	x	M310518	20.76	19.74	-1.02	13.65	12.57	-1.08	8.81	3/B7	CMY-2|B1
B	2	slaughter	F2B	carcass	F2Bc	F2Sc	8	F2Bc04	carcass	CTX-EMB	F2Bc04-g	112		176	176	POS	NEG	ESBL	POS	R	R	R	S	GP1	neg	TEM	nd	nd	yes	F		CTX-M-1	CTX-M-55	-	-	-	-	x	x	M310518	6.36	24.56	18.2	14.08	21.18	7.1	16.58	2/A9	CTX-M-55|F
B	2	slaughter	F2B	carcass	F2Bc	F2Sc	8	F2Bc09	carcass	CTX-EMB	F2Bc09-g	113		211	211	POS	NEG	ESBL	POS	R	R	R	S	neg	neg	SHV	nd	nd	yes	B1		SHV	-	SHV-12	-	-	-	x	x	M310518	18.45	26.49	8.04	12.57	22.47	9.9	20.9	3/G3	SHV-12|B1
B	2	slaughter	F2B	carcass	F2Bc	F2Sc	8	F2Bc12	carcass	CTX-EMB	F2Bc12-g	114		281	281	POS	NEG	ESBL	POS	R	R	R	S	neg	neg	SHV	nd	nd	yes	A		SHV	-	SHV-12	-	-	-	x	x	BMR_170518	18.51	30.3	11.79	12.12	24.92	12.8	23.63	4/F2	SHV-12|A
B	2	slaughter	F3B	carcass	F3Bc	F3Sc	11	F3Bc01	carcass	CTX-EMB	F3Bc01-g	115		344	344	POS	NEG	ESBL	POS	R	I	R-I	S	GP1	neg	neg	nd	nd	yes	A		CTX-M-1	CTX-M-1	-	-	-	-	x	x	M310518	5.75	26.58	20.83	19.86	24.55	4.69	17.57	4/E9	CTX-M-1|A
B	2	slaughter	F3B	carcass	F3Bc	F3Sc	11	F3Bc10	carcass	CTX-EMB	F3Bc10-g	116		419	419	POS	NEG	ESBL	POS	R	R	R	S	GP1	neg	TEM	nd	nd	yes	F		CTX-M-1	CTX-M-55	-	-	-	-	x	x	M310518	6.14	24.32	18.18	14.44	22.38	7.94	15.59	5/F8	CTX-M-55|F
B	2	slaughter	F3B	carcass	F3Bc	F3Sc	11	F3Bc14	carcass	CTX-EMB	F3Bc14-i	117		449	449	POS	NEG	ESBL	POS	R	R	R	S	neg	neg	SHV	nd	nd	yes	A		SHV	-	SHV-12	-	-	-	x	x	M310518	18.11	24.72	6.61	12.33	24.01	11.68	19.83	6/E2	SHV-12|A
B	2	slaughter	F4B	carcass	F4Bc	F4Sc	14	F4Bc01	carcass	CTX-EMB	F4Bc01-i	118		505	505	POS	NEG	ESBL	POS	R	I	R-I	S	GP1	neg	TEM	nd	nd	yes	F		CTX-M-1	CTX-M-55	-	-	-	-	x	x	M310518	6.66	27.19	20.53	17.08	25.27	8.19	18.49	6/H7	CTX-M-55|F
B	2	slaughter	F4B	carcass	F4Bc	F4Sc	14	F4Bc03	carcass	CTX-EMB	F4Bc03-g	119		522	522	NEG	POS	AmpC	POS	R	I	R-I	R	nd	neg	neg	CMY	nd	yes	D		CMY	-	-	CMY-2	-	-	x	x	M310518	19.93	19.92	-0.01	17.05	18.92	1.87	6.66	7/A1	CMY-2|D
B	2	slaughter	F4B	carcass	F4Bc	F4Sc	14	F4Bc11	carcass	CTX-EMB	F4Bc11-g	120		571	571	POS	NEG	ESBL	POS	R	S	R-S	S	GP1	neg	TEM	nd	nd	yes	F		CTX-M-1	CTX-M-1	-	-	-	-	x	x	M310518	11.87	31.26	19.39	24.96	32.32	7.36	27.4	7/B6	CTX-M-1|F
B	2	slaughter	F4B	carcass	F4Bc	F4Sc	14	F4Bc12	carcass	CTX-EMB	F4Bc12-g	121		578	578	NEG	POS	AmpC	POS	I	I	I	R	nd	neg	neg	neg	pos	yes	B1		ampc	-	-	-	cAmpC	−88 (C→T), −82 (A→G), −42 (C→T), −18 (G→A), −1 (C→T) and +58 (C→T)	x	x	M031117	22.7	22.71	0.01	17.27	17.92	0.65	10.47	7/I6	cAmpC|B1
B	2	slaughter	F4B	carcass	F4Bc	F4Sc	14	F4Bc14	carcass	CTX-EMB	F4Bc14-g	122		594	594	NEG	POS	AmpC	POS	R	R	R	R	nd	neg	neg	neg	pos	yes	A		ampc	-	-	-	cAmpC	−88 (C→T), −82 (A→G), −42 (C→T), −18 (G→A), −1 (C→T) and +58 (C→T)	x	x	M031117	17.81	19.72	1.91	15.15	16.2	1.05	9.42	7/G8	cAmpC|A
C	3	farm	C	breeder-chicks	c	BrS1	1	c01	cloacal	CTX-EMB	c01-d	60	c3		3	POS	POS	ESBL-AmpC	POS	R	R	R	R	neg	neg	neg	CMY	nd	yes	B2		CMY	-	-	CMY-2	-	-	ST429	x	M050718	6.2	19.17	12.97	14.14	13.73	-0.41	10.13	17/G6	CMY-2|B2
C	3	farm	C	breeder-layers	C^	BrS2	2	C^12	cloacal	CTX-EMB	C^12-e	61	c42		42	POS	NEG	ESBL	POS	R	R	R	S	GP1	nd	TEM	nd	nd	yes	F		CTX-M-1	CTX-M-55	-	-	-	-	ST457	x	M270618	6.3	27.77	21.47	15.85	24.68	8.83	18.07	31/A9	CTX-M-55|F
C	3	farm	C	breeder-layers	C^	BrS2	2	C^ovary2a	tissue	EMB	C^ovary2a-a	62	c45		45	POS	NEG	ESBL	POS	R	R	R	S	neg	neg	TEM,SHV	nd	nd	yes	A		TEM, SHV	-	TEM-1, SHV-12	-	-	-	x	x	M160718	20.14	26.62	6.48	13.17	23.64	10.47	18.76	31/F1	TEM-1, SHV-12|A
C	3	farm	F1C	chicks	F1c	F1S1	3	F1c01	cloacal	CTX-EMB	F1c01-d	63	c47		47	NEG	POS	AmpC	POS	R	R	R	R	nd	nd	neg	CMY	nd	yes	B2		CMY	-	-	CMY-2	-	-	x	x	M050718	20.85	20.85	0	16.67	16.95	0.28	10.53	31/F9	CMY-2|B2
C	3	farm	F1C	chicks	F1c	F1S1	3	F1c10	cloacal	CTX-EMB	F1c10-b	64	c56		56	NEG	POS	AmpC	POS	R	R	R	R	nd	nd	neg	CMY	nd	yes	A		CMY	-	-	CMY-2	-	-	x	x	M050718	20.31	22.75	2.44	16.58	18.74	2.16	13.64	31/I4	CMY-2|A
C	3	farm	F1C	chicks	F1c	F1S1	3	F1c17	cloacal	EMB	F1c17-c	65	c64		64	POS	NEG	ESBL	POS	R	R	R	S	neg	neg	SHV	nd	nd	yes	F		SHV	-	SHV-12	-	-	-	ST117	x	M160718	21.68	30.04	8.36	14.67	25.09	10.42	22.34	32/c04	SHV-12|F
C	3	farm	F2C	chicks	F2c	F2S1	6	F2c01	cloacal	CTX-EMB	F2c01-d	66	c69		69	POS	NEG	ESBL	POS	R	S	R-S	S	GP9	nd	TEM,OXA	nd	nd	yes	B1		CTX-M-9	CTX-M-65	-	-	-	-	x	x	M050718	14.43	18.69	4.26	22.69	25.52	2.83	22.84	32/F1	CTX-M-65|B1
C	3	farm	F2C	chicks	F2c	F2S1	6	F2c03	cloacal	CTX-EMB	F2c03-d	67	c76		76	POS	NEG	ESBL	POS	R	S	R-S	S	GP9	nd	TEM,OXA	nd	nd	yes	A		CTX-M-9	CTX-M-65	-	-	-	-	ST2179	x	M050718	14.23	22.41	8.18	24.24	25.94	1.7	24.33	32/G2	CTX-M-65|A
C	3	farm	F2C	chicks	F2c	F2S1	6	F2c11	cloacal	CTX-EMB	F2c11-d	68	c88		88	POS	NEG	ESBL	POS	R	I	R-I	S	GP1	nd	TEM	nd	nd	yes	F		CTX-M-1	CTX-M-55	-	-	-	-	x	x	M270618	10.83	30.29	19.46	17.99	27.26	9.27	22.28	33/B4	CTX-M-55|F
C	3	farm	F2C	chicks	F2c	F2S1	6	F2c18	cloacal	EMB	F2c18-b	69	c104		104	POS	NEG	ESBL	POS	R	R	R	S	neg	neg	shv	nd	nd	yes	A		SHV	-	SHV-12	-	-	-	x	x	M160718	20.51	23.68	3.17	11.93	21.33	9.4	20.01	33/F1	SHV-12|A
C	3	farm	F3C	chicks	F3c	F3S1	9	F3c11	cloacal	EMB	F3c11-b	70	c124		124	POS	NEG	ESBL	POS	I	R	I-R	S	neg	neg	shv	nd	nd	yes	A		SHV	-	SHV-12 +	-	-	-	x	x	M160718	22.77	33.7	10.93	13.17	24.5	11.33	23.41	34/D6	SHV-12 +|A
C	3	farm	F3C	chicks	F3c	F3S1	9	F3c13	cloacal	CTX-EMB	F3c13-d	71	c129		129	NEG	POS	AmpC	POS	R	R	R	R	nd	nd	neg	CMY	nd	yes	E		CMY	-	-	CMY-2	-	-	x	x	M050718	18.93	19.78	0.85	15.61	17.77	2.16	9.68	34/E9	CMY-2|E
C	3	farm	F3C	chicks	F3c	F3S1	9	F3c14	cloacal	CTX-EMB	F3c14-d	72	c130		130	NEG	POS	AmpC	POS	R	R	R	R	nd	nd	neg	CMY	nd	yes	A		CMY	-	-	CMY-2	-	-	repeat adk with F1 andR	x	M050718	20.37	20.7	0.33	15.65	17.61	1.96	8.39	34/F5	CMY-2|A
C	3	farm	F4C	chicks	F4c	F4S1	12	F4c01	cloacal	CTX-EMB	F4c01-d	73	c137		137	POS	NEG	ESBL	POS	R	S	R-S	S	GP9	nd	TEM,OXA	nd	nd	yes	B1		CTX-M-9	CTX-M-65	-	-	-	-	ST2179	x	M050718	13.42	27.33	13.91	22.95	25.03	2.08	20.82	35/A5	CTX-M-65|B1
C	3	farm	F4C	chicks	F4c	F4S1	12	F4c13	cloacal	CTX-EMB	F4c13-d	74	c147		147	POS	NEG	ESBL	POS	R	R	R	S	neg	neg	TEM,SHV	nd	nd	yes	A		SHV	-	SHV-12	-	-	-	x	x	M160718	19.28	30.76	11.48	14.77	25.6	10.83	22.1	35/G6	SHV-12|A
C	3	farm	F4C	chicks	F4c	F4S1	12	F4c15	cloacal	CTX-EMB	F4c15-d	75	c149		149	NEG	POS	AmpC	POS	R	R	R	R	nd	nd	neg	CMY	nd	yes	F		CMY	-	-	CMY-2	-	-	x	x	M050718	18.71	17.37	-1.34	13.57	15.85	2.28	9.57	35/H7	CMY-2|F
C	3	farm	F4C	chicks	F4c	F4S1	12	F4c18	cloacal	CTX-EMB	F4c18-d	76	c152		152	NEG	POS	AmpC	POS	R	R	R	S	neg	nd	TEM	neg	pos	yes	F		TEM, ampc	-	TEM-1	-	cAmpC	−88 (C→T), −82 (A→G), −42(C→T), −18 (G→A), −1 (C→T) and +58 (C→T)	x	x	M050718, M160718	20.87	22.11	1.24	15.11	17.89	2.78	16.6	36/A4	TEM-1|cAmpC|F
C	3	farm	F1C	broilers	F1C^	F1S2	4	F1C^06	cloacal	EMB	F1C^06-b	77	c158		158	POS	NEG	ESBL	POS	R	R	R	S	GP1	nd	neg	nd	nd	yes	F		CTX-M-1	CTX-M-55	-	-	-	-	ST457	x	M270618	8.65	31.39	22.74	17	30.64	13.64	20.36	36/D8	CTX-M-55|F
C	3	farm	F2C	broilers	F2C^	F2S2	7	F2C^02	cloacal	CTX-EMB	F2C^02-d	78	c166		166	POS	NEG	ESBL	POS	R	S	R-S	S	GP2	nd	TEM	nd	nd	yes	A		CTX-M-2	CTX-M-2	-	-	-	-	ST4980	x	M050718	12.96	29.45	16.49	22.29	28.29	6	25.22	37/c09	CTX-M-2|A
C	3	farm	F2C	broilers	F2C^	F2S2	7	F2C^03	cloacal	EMB	F2C^03-b	79	c167		167	POS	NEG	ESBL	POS	I	R	I-R	S	neg	nd	TEM,SHV	nd	nd	yes	A		TEM, SHV	-	TEM-1, SHV-12	-	-	-	x	x	M160718	22.99	34.72	11.73	15.23	28.71	13.48	23.56	37/D3	TEM-1, SHV-12|A
C	3	farm	F2C	broilers	F2C^	F2S2	7	F2C^04	cloacal	CTX-EMB	F2C^04-d	80	c169		169	POS	NEG	ESBL	POS	R	I	R-I	S	GP1	nd	TEM	nd	nd	yes	F		CTX-M-1	CTX-M-55	-	-	-	-	x	x	M160718	10.23	31.07	20.84	17.6	28.45	10.85	20.23	37/E1	CTX-M-55|F
C	3	farm	F3C	broilers	F3C^	F3S2	10	F3C^04	cloacal	CTX-EMB	F3C^04-c	81	c188		188	POS	NEG	ESBL	POS	R	I	R-I	S	GP1	nd	neg	nd	nd	yes	F		CTX-M-1	CTX-M-55	-	-	-	-	ST457	x	M270618	9.8	32.03	22.23	18.13	30.53	12.4	19.31	38/F4	CTX-M-55|F
C	3	farm	F3C	broilers	F3C^	F3S2	10	F3C^06	cloacal	CTX-EMB	F3C^06-d	82	c190		190	POS	NEG	ESBL	POS	I	R	I-R	S	neg	nd	TEM,SHV	nd	nd	yes	A		TEM, SHV	-	TEM-1, SHV-12	-	-	-	x	x	M160718	23.08	31.52	8.44	14.74	27.97	13.23	21.84	38/G4	TEM-1, SHV-12|A
C	3	farm	F4C	broilers	F4C^	F4S2	13	F4C^02	cloacal	CTX-EMB	F4C^02-d	83	c196		196	POS	NEG	ESBL	POS	R	I	R-I	S	GP1	nd	neg	nd	nd	yes	F		CTX-M-1	CTX-M-55	-	-	-	-	x	x	M270618	8.76	33	24.24	18.52	30.69	12.17	20.5	39/D8	CTX-M-55|F
C	3	farm	F4C	broilers	F4C^	F4S2	13	F4C^05	cloacal	CTX-EMB	F4C^05-d	84	c197		197	POS	NEG	ESBL	POS	I	R	I-R	S	neg	nd	TEM,SHV	nd	nd	yes	A		SHV	-	SHV-12	-	-	-	x	x	M160718	23.24	34.92	11.68	14.51	27.06	12.55	21.84	39/F1	SHV-12|A
C	3	farm	F4C	broilers	F4C^	F4S2	13	F4C^14	cloacal	CTX-EMB	F4C^14-d	85	c198		198	NEG	POS	AmpC	POS	R	R	R	S	neg	nd	TEM	neg	pos	yes	F		TEM, ampc	-	TEM-1	-	cAmpC	−88 (C→T), −82 (A→G), −42(C→T), −18 (G→A), −1 (C→T) and +58 (C→T)	ST117	x	M050718, M160718	20.32	20.75	0.43	14.99	18.38	3.39	16.2	39/I3	TEM-1|cAmpC|F
C	3	slaughter	F1C	carcass	F1Cc	F1Sc	5	F1Cc01	carcass	CTX-EMB	F1Cc01-e	123		1220	1220	POS	NEG	ESBL	POS	R	R	R	S	GP1	neg	neg	nd	nd	yes	F		CTX-M-1	CTX-M-55	-	-	-	-	x	x	M270618	8.79	25.11	16.32	13.82	24.56	10.74	20.53	15/E1	CTX-M-55|F
C	3	slaughter	F1C	carcass	F1Cc	F1Sc	5	F1Cc04	carcass	CTX-EMB	F1Cc04-e	124		1234	1234	POS	NEG	ESBL	POS	R	R	R	S	GP1	neg	TEM	nd	nd	yes	B2		CTX-M-1	CTX-M-55	-	-	-	-	x!	x	M270618	8.25	27.34	19.09	14.9	25.31	10.41	19.09	15/A3	CTX-M-55|B2
C	3	slaughter	F1C	carcass	F1Cc	F1Sc	5	F1Cc16	carcass	CTX-EMB	F1Cc16-e	125		1293	1293	POS	NEG	ESBL	POS	S	R	S-R	S	nd	nd	SHV	nd	nd	yes	A		SHV	-	SHV-12	-	-	-	x	x	M160718	33.74	17.45	-16.29	9.63	20.1	10.47	26.13	15/F9	SHV-12|A
C	3	slaughter	F2C	carcass	F2Cc	F2Sc	8	F2Cc07	carcass	EMB	F2Cc07-a	126		1360	1360	POS	NEG	ESBL	POS	R	S	R-S	S	GP1	nd	neg	nd	nd	yes	A		CTX-M-1	CTX-M-1	-	-	-	-	x	x	M270618	13.66	30.07	16.41	23.35	21.01	-2.34	22.91	16/A8	CTX-M-1|A
C	3	slaughter	F2C	carcass	F2Cc	F2Sc	8	F2Cc11	carcass	CTX-EMB	F2Cc11-e	127		1382	1382	POS	NEG	ESBL	POS	R	R	R	S	GP1	nd	TEM	nd	nd	yes	B2		CTX-M-1	CTX-M-55	-	-	-	-	x	x	M270618	6.25	25.7	19.45	14.95	23.89	8.94	18.52	17/E1	CTX-M-55|B2
C	3	slaughter	F2C	carcass	F2Cc	F2Sc	8	F2Cc01	carcass	CTX-EMB	F2Cc01-f	128		1420	1420	POS	NEG	ESBL	POS	R	I	R-I	S	GP2	neg	TEM	nd	nd	yes	A		CTX-M-2	CTX-M-2	-	-	-	-	x	x	M050718	7.6	24.35	16.75	19.11	23.4	4.29	23.13	17/G5	CTX-M-2|A
C	3	slaughter	F2C	carcass	F2Cc	F2Sc	8	F2Cc03	carcass	CTX-EMB	F2Cc03-f	129		1424	1424	POS	NEG	ESBL	POS	R	I	R-I	S	GP9	neg	TEM,OXA	nd	nd	yes	C		CTX-M-9	CTX-M-65	-	-	-	-	x	x	M050718	8.95	23.59	14.64	20.82	25	4.18	21.52	17/B6	CTX-M-65|C
C	3	slaughter	F2C	carcass	F2Cc	F2Sc	8	F2Cc07	carcass	CTX-EMB	F2Cc07-h	130		1431	1431	POS	NEG	ESBL	POS	R	I	R-I	S	GP1	neg	TEM	nd	nd	yes	B1		CTX-M-1	CTX-M-55	-	-	-	-	x	x	M270618	8.76	27.73	18.97	17.83	24.9	7.07	21.66	17/I6	CTX-M-55|B1
C	3	slaughter	F2C	carcass	F2Cc	F2Sc	8	F2Cc09	carcass	CTX-EMB	F2Cc09-f	131		1434	1434	POS	NEG	ESBL	POS	R	S	R-S	S	GP9	nd	SHV,OXA	nd	nd	yes	B1		CTX-M-9	CTX-M-65	-	-	-	-	x	x	M050718	10.9	27.26	16.36	22.94	24.51	1.57	21.08	17/C7	CTX-M-65|B1
C	3	slaughter	F2C	carcass	F2Cc	F2Sc	8	F2Cc13	carcass	CTX-EMB	F2Cc13-f	132		1455	1455	POS	NEG	ESBL	POS	R	R	R	S	GP1	neg	neg	nd	nd	yes	F		CTX-M-1	CTX-M-55	-	-	-	-	x	x	M270618	9.01	24.87	15.86	16.4	22.16	5.76	19.78	17/F9	CTX-M-55|F
C	3	slaughter	F3C	carcass	F3Cc	F3Sc	11	F3Cc01	carcass	CTX-EMB	F3Cc01-e	133		1462	1462	POS	NEG	ESBL	POS	R	R	R	S	neg	neg	TEM,SHV,OXA	nd	nd	yes	F		SHV	-	SHV-12	-	-	-	x	x	M160718	19.22	27.45	8.23	11.87	21.98	10.11	21.5	18/D1	SHV-12|F
C	3	slaughter	F3C	carcass	F3Cc	F3Sc	11	F3Cc02	carcass	CTX-EMB	F3Cc02-e	134		1468	1468	NEG	POS	AmpC	POS	R	I	R-I	R	nd	nd	neg	neg	pos	yes	A		ampc	-	-	-	cAmpC	−88 (C→T), −82 (A→G), −42(C→T), −18 (G→A), −1 (C→T) and +58 (C→T)	x	x	M160718	20.15	20.82	0.67	20.69	16.57	-4.12	9.93	18/A1	cAmpC|A
C	3	slaughter	F3C	carcass	F3Cc	F3Sc	11	F3Cc03	carcass	CTX-EMB	F3Cc03-e	135		1474	1474	NEG	POS	AmpC	POS	R	R	R	R	nd	nd	neg	neg	pos	yes	F		ampc	-	-	-	cAmpC	−88 (C→T), −82 (A→G), −42(C→T), −18 (G→A), −1 (C→T) and +58 (C→T)	x	x	M160718	19.96	20.73	0.77	13.72	15.4	1.68	6.81	18/G2	cAmpC|F
C	3	slaughter	F3C	carcass	F3Cc	F3Sc	11	F3Cc04	carcass	CTX-EMB	F3Cc04-e	136		1480	1480	NEG	POS	AmpC	POS	R	R	R	R	nd	nd	neg	neg	pos	yes	B1		ampc	-	-	-	cAmpC	−88 (C→T), −82 (A→G), −42(C→T), −18 (G→A), −1 (C→T) and +58 (C→T)	x	x	M160718	20.96	21.27	0.31	16.21	17.44	1.23	8.38	18/D3	cAmpC|B1
C	3	slaughter	F3C	carcass	F3Cc	F3Sc	11	F3Cc06	carcass	EMB	F3Cc06-a	137		1488	1488	POS	NEG	ESBL	POS	R	R	R	S	GP1	neg	neg	nd	nd	yes	F		CTX-M-1	CTX-M-55	-	-	-	-	x	x	M160718	6.81	25.18	18.37	15.44	23.85	8.41	19.47	18/C4	CTX-M-55|F
C	3	slaughter	F4C	carcass	F4Cc	F4Sc	14	F4Cc01	carcass	CTX-EMB	F4Cc01-e	138		1518	1518	NEG	POS	AmpC	POS	I	I	I	R	nd	nd	neg	neg	pos	yes	B1		ampc	-	-	-	cAmpC	−88 (C→T), −82 (A→G), −42(C→T), −18 (G→A), −1 (C→T) and +58 (C→T)	x	x	M160718	25.46	24.9	-0.56	20.94	23.16	2.22	8.46	18/F7	cAmpC|B1
C	3	slaughter	F4C	carcass	F4Cc	F4Sc	14	F4Cc03	carcass	CTX-EMB	F4Cc03-e	139		1527	1527	POS	NEG	ESBL	POS	R	R	R	S	GP1	neg	neg	nd	nd	yes	B1		CTX-M-1	CTX-M-55	-	-	-	-	x	x	M270618	9.64	29.09	19.45	16.86	27.67	10.81	20.28	18/F8	CTX-M-55|F
C	3	slaughter	F4C	carcass	F4Cc	F4Sc	14	F4Cc07	carcass	CTX-EMB	F4Cc07-f	140		1584	1584	POS	NEG	ESBL	POS	R	I	R-I	S	GP1	neg	neg	nd	nd	yes	F		CTX-M-1	CTX-M-55	-	-	-	-	x	x	M270618	11.19	27.92	16.73	18.26	28.06	9.8	22.09	19/I5	CTX-M-55|F
C	3	slaughter	F3C	carcass	F3Cc	F3Sc	11	F3Cc15	carcass	CTX-EMB	F3Cc15-e	141		1628	1628	POS	NEG	ESBL	POS	R	I	R-I	S	GP1	neg	neg	nd	nd	yes	F		CTX-M-1	CTX-M-55	-	-	-	-		x	M050718	7.88	29.19	21.31	19.07	28.03	8.96	19.37	20/I1	CTX-M-55|F
C	3	slaughter	F4C	carcass	F4Cc	F4Sc	14	F4Cc20	carcass	CTX-EMB	F4Cc20-e	142		1699	1699	POS	NEG	ESBL	POS	R	I	R-I	S	GP9	neg	TEM,OXA	nd	nd	yes	B1		CTX-M-9	CTX-M-65	-	-	-	-	x	x	M050718	12.04	25.89	13.85	20.71	23.08	2.37	21.37	20/H9	CTX-M-65|B1
C	3	slaughter	F4C	carcass	F4Cc	F4Sc	14	F4Cc12	carcass	CTX-EMB	F4Cc12-f	143		1702	1702	POS	NEG	ESBL	POS	R	I	R-I	S	GP1	neg	neg	nd	nd	yes	D		CTX-M-1	CTX-M-1	-	-	-	-	x	x	M050718	12.58	26.69	14.11	20.69	25.05	4.36	22.02	21/B1	CTX-M-1|D
C	3	slaughter	F4C	carcass	F4Cc	F4Sc	14	F4Cc18	carcass	CTX-EMB	F4Cc18-f	144		1710	1710	NEG	POS	AmpC	POS	R	R	R	S	neg	nd	TEM	neg	pos	yes	F		TEM, ampc	-	TEM-1	-	cAmpC	−88 (C→T), −82 (A→G), −42(C→T), −18 (G→A), −1 (C→T) and +58 (C→T)	x	x	M160718	19.13	19.77	0.64	14.54	16.45	1.91	16.14	21/I1	TEM-1|cAmpC|F
[truncated: 11 more columns]

## Sheet: IMT
chain	stage-code_new	sample-type	isolation	Berlin_code	PCR code	ESBLorAmpC	CTXMGp_1_2_9_Multiplex	CTXMGp_8_25_Multiplex	T_S_O_Multiplex	AmpC_Multiplex	cAmpC_pos-neg	ResistanceGene	phylogroup	CTX_SEQ	TSO_SEQ	AmpC_SEQ	imt
A	BrS1	cloacal	EMB	1	205	POS	nd	nd	neg	CMY	nd	CMY	F	-	-	CMY-2	IMT45988
A	BrS1	cloacal	EMB	2	208	POS	nd	nd	neg	CMY	nd	CMY	E	-	-	CMY-2	IMT45989
A	BrS1	cloacal	EMB	3	243	POS	neg	neg	neg	CMY	nd	CMY	B2	-	-	CMY-2	IMT45990
A	BrS1	cloacal	EMB	4	246	POS	nd	nd	neg	CMY	nd	CMY	D	-	-	CMY-2	IMT45991
A	BrS2	cloacal	EMB	5	1	POS	nd	nd	neg	neg	pos	cAmpC	A	-	-	-	IMT45992
A	BrS2	cloacal	CTX-EMB	6	2	POS	nd	nd	neg	CMY	nd	CMY	B2	-	-	CMY-2	IMT45993
A	BrS2	cloacal	CTX-EMB	7	3	POS	nd	nd	tem	CMY	nd	CMY	A	-	TEM-1	CMY-2	IMT45994
A	F1S1	cloacal	CTX-EMB	8	5	POS	nd	nd	neg	CMY	nd	CMY	B2	-	-	CMY-2	IMT45995
A	F1S1	cloacal	CTX-EMB	9	7	POS	nd	nd	neg	CMY	nd	CMY	F	-	-	CMY-2	IMT45996
A	F2S1	cloacal	CTX-EMB	10	16	POS	GP1	nd	tem	nd	nd	CTXGP1	F	CTX-M-55	-	-	IMT45997
A	F2S1	cloacal	CTX-EMB	11	21	POS	GP1	nd	tem	CMY	nd	CTXGP1, CMY	B2	CTX-M-55	TEM-1	CMY-2	IMT45998
A	F2S1	cloacal	CTX-EMB	12	23	POS	nd	nd	neg	CMY	nd	CMY	B2	-	-	CMY-2	IMT45999
A	F3S1	cloacal	CTX-EMB	13	31	POS	nd	nd	neg	CMY	nd	CMY	F	-	-	CMY-2	IMT46000
A	F3S1	cloacal	CTX-EMB	14	38	POS	GP1	nd	neg	nd	nd	CTXGP1	F	CTX-M-1	-	-	IMT46001
A	F4S1	cloacal	CTX-EMB	15	53	POS	nd	nd	neg	CMY	nd	CMY	F	-	-	CMY-2	IMT46002
A	F4S1	cloacal	EMB	16	57	POS	GP1	nd	neg	nd	nd	CTXGP1	F	CTX-M-1	-	-	IMT46003
A	F1S2	cloacal	CTX-EMB	17	66	POS	GP1	nd	tem	nd	nd	CTXGP1	F	CTX-M-55	-	-	IMT46004
A	F2S2	cloacal	CTX-EMB	18	70	POS	GP1	nd	tem	nd	nd	CTXGP1	F	CTX-M-55	-	-	IMT46005
A	F2S2	cloacal	CTX-EMB	19	71	POS	nd	nd	neg	CMY	nd	CMY	A	-	-	CMY-2	IMT46006
A	F2S2	cloacal	CTX-EMB	20	76	POS	GP1	nd	tem	nd	nd	CTXGP1	A	CTX-M-1	-	-	IMT46007
A	F2S2	cloacal	CTX-EMB	21	80	POS	GP1	nd	tem	nd	nd	CTXGP1	B1	CTX-M-1	-	-	IMT46008
A	F3S2	cloacal	CTX-EMB	22	84	POS	GP1	nd	tem	nd	nd	CTXGP1	A	CTX-M-1	-	-	IMT46009
A	F3S2	cloacal	CTX-EMB	23	86	POS	GP1	nd	tem	nd	nd	CTXGP1	F	2 genes	-	-	IMT46010
A	F3S2	cloacal	CTX-EMB	24	88	POS	nd	nd	tem	neg	pos	cAmpC	C	-	-	-	IMT46011
A	F3S2	cloacal	EMB	25	90	POS	nd	nd	tem	neg	pos	cAmpC	B1	-	-	-	IMT46012
A	F3S2	cloacal	CTX-EMB	26	94	POS	nd	nd	tem	CMY	nd	CMY	A	-	-	CMY-2	IMT46013
A	F3S2	cloacal	EMB	27	96	POS	GP1	nd	tem	nd	nd	CTXGP1	E	CTX-M-55	-	-	IMT46014
A	F4S2	cloacal	EMB	28	111	POS	GP1	nd	neg	nd	nd	CTXGP1	D	CTX-M-1	-	-	IMT46015
A	F4S2	cloacal	CTX-EMB	29	112	POS	GP1	nd	neg	nd	nd	CTXGP1	F	CTX-M-55	-	-	IMT46016
B	BrS2	cloacal	CTX-EMB	30		POS	nd	nd	neg	neg	pos	cAmpC	B1	-	-	-	IMT46017
B	BrS2	cloacal	CTX-EMB	31	27	POS	neg	neg	neg	CMY	nd	CMY	E	-	-	CMY-2	IMT46018
B	BrS2	cloacal	CTX-EMB	32	45	POS	neg	neg	SHV	neg	nd	SHV	B1	-	SHV-12	-	IMT46019
B	BrS2	cloacal	CTX-EMB	33	57	POS	neg	neg	TEM	neg	nd	TEM-52	A	-	TEM-52 (SNP)	-	IMT46020
B	BrS2.1	tissue	EMB	34	205	POS	neg	neg	TEM	neg	nd	TEM-52	B1	-	TEM-52 (SNP)	-	IMT46021
B	F1S1	cloacal	CTX-EMB	35	60	POS	neg	neg	TEM	CMY	nd	CMY	A	-	TEM-1	CMY-2	IMT46022
B	F1S1	cloacal	CTX-EMB	36	79	POS	GP1	neg	TEM	neg	nd	CTXGP1	D	CTX-M-55	TEM-1	-	IMT46023
B	F1S1	cloacal	EMB	37	80	POS	neg	neg	TEM	CMY	nd	CMY	B1	-	-	CMY-2	IMT46024
B	F1S1	cloacal	CTX-EMB	38	109	POS	GP1	neg	TEM	neg	nd	CTXGP1	F	CTX-M-164	TEM-1	-	IMT46025
B	F2S1	cloacal	CTX-EMB	39	211	POS	neg	neg	neg	CMY	nd	CMY	B1	-	-	CMY-2	IMT46026
B	F2S1	cloacal	CTX-EMB	40	216	POS	neg	neg	SHV	neg	nd	SHV	B1	-	SHV-12	-	IMT46027
B	F2S1	cloacal	CTX-EMB	41	234	POS	GP1	neg	TEM	neg	nd	CTXGP1	F	CTX-M-55	TEM-1	-	IMT46028
B	F2S1	cloacal	CTX-EMB	42	236	POS	GP1	neg	TEM	neg	nd	CTXGP1	D	CTX-M-55	TEM-1	-	IMT46029
B	F3S1	cloacal	CTX-EMB	43	244	POS	neg	neg	SHV	CMY	nd	CMY	B2	-	SHV-12	CMY-2	IMT46030
B	F3S1	cloacal	CTX-EMB	44	245	POS	neg	neg	TEM	CMY	nd	CMY	A	-	-	CMY-2	IMT46031
B	F3S1	cloacal	CTX-EMB	45	251	POS	neg	neg	SHV	neg	nd	SHV	E	-	SHV-12	-	IMT46032
B	F4S1	cloacal	CTX-EMB	46	283	POS	neg	neg	neg	CMY	nd	CMY	B1	-	-	CMY-2	IMT46033
B	F4S1	cloacal	CTX-EMB	47	286	POS	neg	neg	neg	CMY	nd	CMY	E	-	-	CMY-2	IMT46034
B	F1S2	cloacal	CTX-EMB	48	130	POS	neg	neg	neg	CMY	nd	CMY	A	-	-	CMY-2	IMT46035
B	F1S2	cloacal	EMB	49	152	NEG	neg	nd	SHV	nd	nd		D	-	SHV-2?	-	IMT46036
B	F1S2	cloacal	CTX-EMB	50	154	POS	neg	neg	neg	neg	pos	cAmpC	B1	-	-	-	IMT46037
B	F1S2	cloacal	CTX-EMB	51	166	POS	neg	neg	TEM	CMY	nd	CMY	B1	-	TEM-1	CMY-2	IMT46038
B	F1S2	cloacal	CTX-EMB	52	172	POS	GP1	neg	TEM	neg	nd	CTXGP1	F	CTX-M-55	TEM-1	-	IMT46039
B	F2S2	cloacal	CTX-EMB	53	303	POS	GP1	neg	TEM	neg	nd	CTXGP1	F	CTX-M-55	TEM-1	-	IMT46040
B	F2S2	cloacal	CTX-EMB	54	305	POS	neg	neg	SHV	neg	nd	SHV	B1	-	SHV-12	-	IMT46041
B	F3S2	cloacal	EMB	55	323	POS	neg	neg	SHV	neg	nd	SHV	E	-	SHV-12	-	IMT46042
B	F3S2	cloacal	EMB	56	336	POS	GP1	neg	neg	neg	nd	CTXGP1	E	CTX-M-1	-	-	IMT46043
B	F3S2	tissue	EMB	57	354	POS	GP1	neg	neg	neg	nd	CTXGP1	E	CTX-M-1	-	-	IMT46044
B	F4S2	cloacal	CTX-EMB	58	365	POS	neg	neg	neg	CMY	nd	CMY	E	-	-	CMY-2	IMT46045
B	F4S2	cloacal	CTX-EMB	59	371	POS	neg	neg	neg	CMY	nd	CMY	A	-	-	CMY-2	IMT46046
C	BrS1	cloacal	CTX-EMB	60	3	POS	neg	neg	neg	CMY	nd	CMY	B2	-	-	CMY-2	IMT46047
C	BrS2	cloacal	CTX-EMB	61	42	POS	GP1	nd	TEM	nd	nd	CTXGP1	F	CTX-M-55	-	-	IMT46048
C	BrS2	tissue	EMB	62	45	POS	neg	neg	TEM,SHV	nd	nd	SHV	A	-	TEM-1, SHV-12	-	IMT46049
C	F1S1	cloacal	CTX-EMB	63	47	POS	nd	nd	neg	CMY	nd	CMY	B2	-	-	CMY-2	IMT46050
C	F1S1	cloacal	CTX-EMB	64	56	POS	nd	nd	neg	CMY	nd	CMY	A	-	-	CMY-2	IMT46051
C	F1S1	cloacal	EMB	65	64	POS	neg	neg	SHV	nd	nd	SHV	F	-	SHV-12	-	IMT46052
C	F2S1	cloacal	CTX-EMB	66	69	POS	GP9	nd	TEM,OXA	nd	nd	CTXGP9	B1	CTX-M-65	-	-	IMT46053
C	F2S1	cloacal	CTX-EMB	67	76	POS	GP9	nd	TEM,OXA	nd	nd	CTXGP9	A	CTX-M-65	-	-	IMT46054
C	F2S1	cloacal	CTX-EMB	68	88	POS	GP1	nd	TEM	nd	nd	CTXGP1	F	CTX-M-55	-	-	IMT46055
C	F2S1	cloacal	EMB	69	104	POS	neg	neg	shv	nd	nd	SHV	A	-	SHV-12	-	IMT46056
C	F3S1	cloacal	EMB	70	124	POS	neg	neg	shv	nd	nd	SHV	A	-	SHV-12 +	-	IMT46057
C	F3S1	cloacal	CTX-EMB	71	129	POS	nd	nd	neg	CMY	nd	CMY	E	-	-	CMY-2	IMT46058
C	F3S1	cloacal	CTX-EMB	72	130	POS	nd	nd	neg	CMY	nd	CMY	A	-	-	CMY-2	IMT46059
C	F4S1	cloacal	CTX-EMB	73	137	POS	GP9	nd	TEM,OXA	nd	nd	CTXGP9	B1	CTX-M-65	-	-	IMT46060
C	F4S1	cloacal	CTX-EMB	74	147	POS	neg	neg	TEM,SHV	nd	nd	SHV	A	-	SHV-12	-	IMT46061
C	F4S1	cloacal	CTX-EMB	75	149	POS	nd	nd	neg	CMY	nd	CMY	F	-	-	CMY-2	IMT46062
C	F4S1	cloacal	CTX-EMB	76	152	POS	neg	nd	TEM	neg	pos	cAmpC	F	-	TEM-1	-	IMT46063
C	F1S2	cloacal	EMB	77	158	POS	GP1	nd	neg	nd	nd	CTXGP1	F	CTX-M-55	-	-	IMT46064
C	F2S2	cloacal	CTX-EMB	78	166	POS	GP2	nd	TEM	nd	nd	CTXGP2	A	CTX-M-2	-	-	IMT46065
C	F2S2	cloacal	EMB	79	167	POS	neg	nd	TEM,SHV	nd	nd	SHV	A	-	TEM-1, SHV-12	-	IMT46066
C	F2S2	cloacal	CTX-EMB	80	169	POS	GP1	nd	TEM	nd	nd	CTXGP1	F	CTX-M-55	-	-	IMT46067
C	F3S2	cloacal	CTX-EMB	81	188	POS	GP1	nd	neg	nd	nd	CTXGP1	F	CTX-M-55	-	-	IMT46068
C	F3S2	cloacal	CTX-EMB	82	190	POS	neg	nd	TEM,SHV	nd	nd	SHV	A	-	TEM-1, SHV-12	-	IMT46069
C	F4S2	cloacal	CTX-EMB	83	196	POS	GP1	nd	neg	nd	nd	CTXGP1	F	CTX-M-55	-	-	IMT46070
C	F4S2	cloacal	CTX-EMB	84	197	POS	neg	nd	TEM,SHV	nd	nd	SHV	A	-	SHV-12	-	IMT46071
C	F4S2	cloacal	CTX-EMB	85	198	POS	neg	nd	TEM	neg	pos	cAmpC	F	-	TEM-1	-	IMT46072
A	F1Sc	carcass	CTX-EMB	86	744	POS	GP1	neg	neg	nd	nd	CTXGP1	F	CTX-M-55	-	-	IMT46073
A	F1Sc	carcass	CTX-EMB	87	752	POS	GP1	nd	neg	nd	nd	CTXGP1	A	CTX-M-1	-	-	IMT46074
A	F1Sc	carcass	CTX-EMB	88	763	POS	GP1	neg	neg	nd	nd	CTXGP1	B2	CTX-M-55	-	-	IMT46075
A	F1Sc	carcass	CTX-EMB	89	766	POS	GP1	neg	TEM	nd	nd	CTXGP1	clade-I	2 genes	-	-	IMT46076
A	F1Sc	carcass	CTX-EMB	90	775	POS	nd	nd	neg	CMY	nd	CMY	B2	-	-	CMY-2	IMT46077
A	F1Sc	carcass	CTX-EMB	91	783	POS	GP1	neg	TEM	nd	nd	CTXGP1	D	CTX-M-15	TEM-1	-	IMT46078
A	F2Sc	carcass	CTX-EMB	92	788	POS	GP1	neg	TEM	nd	nd	CTXGP1	B1	CTX-M-1	-	-	IMT46079
A	F2Sc	carcass	CTX-EMB	93	794	POS	GP1	neg	TEM	nd	nd	CTXGP1	E	CTX-M-1	-	-	IMT46080
A	F2Sc	carcass	CTX-EMB	94	806	POS	GP1	neg	neg	nd	nd	CTXGP1	A	CTX-M-1	-	-	IMT46081
A	F2Sc	carcass	CTX-EMB	95	817	POS	GP1	neg	TEM	nd	nd	CTXGP1	unknown	CTX-M-1	-	-	IMT46082
A	F2Sc	carcass	EMB	96	825	POS	GP1	neg	TEM	nd	nd	CTXGP1	F	CTX-M-55	TEM-1	-	IMT46083
A	F2Sc	carcass	CTX-EMB	97	860	POS	GP1	neg	TEM	nd	nd	CTXGP1	C	CTX-M-55	-	-	IMT46084
A	F2Sc	carcass	CTX-EMB	98	872	POS	GP1	nd	TEM	nd	nd	CTXGP1	D	CTX-M-1	-	-	IMT46085
A	F2Sc	carcass	CTX-EMB	99	878	POS	nd	nd	TEM	CMY	nd	CMY	A	-	-	CMY-2	IMT46086
A	F3Sc	carcass	CTX-EMB	100	958	POS	GP1	neg	TEM	nd	nd	CTXGP1	C	CTX-M-1	-	-	IMT46087
A	F3Sc	carcass	CTX-EMB	101	964	POS	GP1	neg	TEM	nd	nd	CTXGP1	B1	CTX-M-1	-	-	IMT46088
A	F3Sc	carcass	EMB	102	989	POS	GP1	neg	neg	nd	nd	CTXGP1	F	CTX-M-55	-	-	IMT46089
A	F3Sc	carcass	EMB	103	1036	POS	nd	nd	neg	neg	pos	cAmpC	B1	-	-	-	IMT46090
A	F3Sc	carcass	CTX-EMB	104	1048	POS	GP1	neg	TEM	nd	nd	CTXGP1	B2	CTX-M-1	-	-	IMT46091
A	F4Sc	carcass	CTX-EMB	105	1080	POS	GP1	nd	neg	nd	nd	CTXGP1	D	CTX-M-1	-	-	IMT46092
A	F4Sc	carcass	CTX-EMB	106	1086	POS	GP1	nd	TEM	nd	nd	CTXGP1	E	CTX-M-1	-	-	IMT46093
A	F4Sc	carcass	CTX-EMB	107	1134	POS	GP1	nd	neg	nd	nd	CTXGP1	C	CTX-M-1	-	-	IMT46094
A	F4Sc	carcass	EMB	108	1147	POS	GP1	neg	neg	nd	nd	CTXGP1	F	CTX-M-1	-	-	IMT46095
B	F1Sc	carcass	CTX-EMB	109	62	POS	nd	neg	neg	CMY	nd	CMY	B2	-	-	CMY-2	IMT46096
B	F1Sc	carcass	EMB	110	114	POS	GP1	neg	neg	nd	nd	CTXGP1	D	CTX-M-1	-	-	IMT46097
B	F1Sc	carcass	CTX-EMB	111	242	POS	nd	neg	TEM	CMY	nd	CMY	B1	-	-	CMY-2	IMT46098
B	F2Sc	carcass	CTX-EMB	112	176	POS	GP1	neg	TEM	nd	nd	CTXGP1	F	CTX-M-55	-	-	IMT46099
B	F2Sc	carcass	CTX-EMB	113	211	POS	neg	neg	SHV	nd	nd	SHV	B1	-	SHV-12	-	IMT46100
B	F2Sc	carcass	CTX-EMB	114	281	POS	neg	neg	SHV	nd	nd	SHV	A	-	SHV-12	-	IMT46101
B	F3Sc	carcass	CTX-EMB	115	344	POS	GP1	neg	neg	nd	nd	CTXGP1	A	CTX-M-1	-	-	IMT46102
B	F3Sc	carcass	CTX-EMB	116	419	POS	GP1	neg	TEM	nd	nd	CTXGP1	F	CTX-M-55	-	-	IMT46103
B	F3Sc	carcass	CTX-EMB	117	449	POS	neg	neg	SHV	nd	nd	SHV	A	-	SHV-12	-	IMT46104
B	F4Sc	carcass	CTX-EMB	118	505	POS	GP1	neg	TEM	nd	nd	CTXGP1	F	CTX-M-55	-	-	IMT46105
B	F4Sc	carcass	CTX-EMB	119	522	POS	nd	neg	neg	CMY	nd	CMY	D	-	-	CMY-2	IMT46106
B	F4Sc	carcass	CTX-EMB	120	571	POS	GP1	neg	TEM	nd	nd	CTXGP1	F	CTX-M-1	-	-	IMT46107
B	F4Sc	carcass	CTX-EMB	121	578	POS	nd	neg	neg	neg	pos	cAmpC	B1	-	-	-	IMT46108
B	F4Sc	carcass	CTX-EMB	122	594	POS	nd	neg	neg	neg	pos	cAmpC	A	-	-	-	IMT46109
C	F1Sc	carcass	CTX-EMB	123	1220	POS	GP1	neg	neg	nd	nd	CTXGP1	F	CTX-M-55	-	-	IMT46110
C	F1Sc	carcass	CTX-EMB	124	1234	POS	GP1	neg	TEM	nd	nd	CTXGP1	B2	CTX-M-55	-	-	IMT46111
C	F1Sc	carcass	CTX-EMB	125	1293	POS	nd	nd	SHV	nd	nd	SHV	A	-	SHV-12	-	IMT46112
C	F2Sc	carcass	EMB	126	1360	POS	GP1	nd	neg	nd	nd	CTXGP1	A	CTX-M-1	-	-	IMT46113
C	F2Sc	carcass	CTX-EMB	127	1382	POS	GP1	nd	TEM	nd	nd	CTXGP1	B2	CTX-M-55	-	-	IMT46114
C	F2Sc	carcass	CTX-EMB	128	1420	POS	GP2	neg	TEM	nd	nd	CTXGP2	A	CTX-M-2	-	-	IMT46115
C	F2Sc	carcass	CTX-EMB	129	1424	POS	GP9	neg	TEM,OXA	nd	nd	CTXGP9	C	CTX-M-65	-	-	IMT46116
C	F2Sc	carcass	CTX-EMB	130	1431	POS	GP1	neg	TEM	nd	nd	CTXGP1	B1	CTX-M-55	-	-	IMT46117
C	F2Sc	carcass	CTX-EMB	131	1434	POS	GP9	nd	SHV,OXA	nd	nd	CTXGP9	B1	CTX-M-65	-	-	IMT46118
C	F2Sc	carcass	CTX-EMB	132	1455	POS	GP1	neg	neg	nd	nd	CTXGP1	F	CTX-M-55	-	-	IMT46119
C	F3Sc	carcass	CTX-EMB	133	1462	POS	neg	neg	TEM,SHV,OXA	nd	nd	SHV	F	-	SHV-12	-	IMT46120
C	F3Sc	carcass	CTX-EMB	134	1468	POS	nd	nd	neg	neg	pos	cAmpC	A	-	-	-	IMT46121
C	F3Sc	carcass	CTX-EMB	135	1474	POS	nd	nd	neg	neg	pos	cAmpC	F	-	-	-	IMT46122
C	F3Sc	carcass	CTX-EMB	136	1480	POS	nd	nd	neg	neg	pos	cAmpC	B1	-	-	-	IMT46123
C	F3Sc	carcass	EMB	137	1488	POS	GP1	neg	neg	nd	nd	CTXGP1	F	CTX-M-55	-	-	IMT46124
C	F4Sc	carcass	CTX-EMB	138	1518	POS	nd	nd	neg	neg	pos	cAmpC	B1	-	-	-	IMT46125
C	F4Sc	carcass	CTX-EMB	139	1527	POS	GP1	neg	neg	nd	nd	CTXGP1	F	CTX-M-55	-	-	IMT46126
C	F4Sc	carcass	CTX-EMB	140	1584	POS	GP1	neg	neg	nd	nd	CTXGP1	F	CTX-M-55	-	-	IMT46127
C	F3Sc	carcass	CTX-EMB	141	1628	POS	GP1	neg	neg	nd	nd	CTXGP1	F	CTX-M-55	-	-	IMT46128
C	F4Sc	carcass	CTX-EMB	142	1699	POS	GP9	neg	TEM,OXA	nd	nd	CTXGP9	B1	CTX-M-65	-	-	IMT46129
C	F4Sc	carcass	CTX-EMB	143	1702	POS	GP1	neg	neg	nd	nd	CTXGP1	D	CTX-M-1	-	-	IMT46130
C	F4Sc	carcass	CTX-EMB	144	1710	POS	neg	nd	TEM	neg	pos	cAmpC	F	-	TEM-1	-	IMT46131

## Sheet: Basic metadata
Supplementary File 1. Metadata of APEC isolates included in this study.
Sample information				Accession numbers (barcodes), information and statistics of assemblies (Enterobase pipeline) for sequenced isolates							E. coli typing
strain_id	isolation organ	production chain	production stage	Assembly Barcode	Coverage	N50	Length	Species	Contig Number(>=200 bp)	Low Quality Bases	E. coli MLST	E . coli phylogroup	Serogroup
apec1	yolksac	A	Broiler-chicks									C	ND
apec10	airsacks	A	Broilers	ESC_ZA2497AA_AS	664	188843	4964126	Escherichia coli / Shigella;97.36%	108	19789	23	C	O78
apec100	yolksac	B	Broiler-chicks									C	O78
apec101	liver	B	Broiler-chicks									C	O103
apec102	spleen	B	Broiler-chicks									A	O78
apec103	liver	B	Broiler-chicks									A	O78
apec104	brain	B	Broiler-chicks									C	O78
apec105	yolksac	B	Broiler-chicks	ESC_TB5791AA_AS	303	121005	5139873	Escherichia coli / Shigella;99.17%	203	22083	117	F	O143
apec106	lungs	B	Broilers	ESC_ZA2533AA_AS	232	127785	5367509	Escherichia coli / Shigella;97.1%	157	21324	38	D	O78
apec107	oviduct	C	Breeders	ESC_TB6093AA_AS	1133	127923	4879262	Escherichia coli / Shigella;93.32%	117	29053	744	A	O89
apec108	ovary	C	Breeders									A	ND
apec109	ovary	C	Breeders									A	ND
apec11	airsacks	A	Broilers									F	ND
apec110	ovary	C	Breeders	ESC_ZA1546AA_AS	53	38528	4851351	Escherichia coli / Shigella;94.71%	307	113460	744	A	O89
apec111	liver	C	Breeders								162	B1	O78
apec112	oviduct	C	Breeders									A	ND
apec113	ovary	C	Breeders									A	ND
apec114	oviduct	C	Breeders								224	C	O2
apec115	liver	C	Broiler-chicks	ESC_ZA2494AA_AS	310	216022	4857143	Escherichia coli / Shigella;96.06%	103	54442	23	C	O78
apec116	liver	C	Broiler-chicks									C	O78
apec117	yolksac	C	Broiler-chicks									C	O78
apec118	yolksac	C	Broiler-chicks									A	O78
apec119	brain	C	Broiler-chicks									A	O78
apec12	spleen	A	Broilers									A	O2
apec120	brain	C	Broiler-chicks									A	O78
apec121	brain	C	Broiler-chicks									C	O78
apec122	liver	C	Broiler-chicks									A	O1
apec123	yolksac	C	Broiler-chicks								1485	D	O1
apec124	brain	C	Broiler-chicks	ESC_TB5798AA_AS	398	347006	5121138	Escherichia coli / Shigella;98.11%	73	24511	1485	F	O83
apec125	yolksac	C	Broiler-chicks								371	F	O8
apec126	liver	C	Broiler-chicks									E	ND
apec127	yolksac	C	Broiler-chicks								155	E	NT
apec128	brain	C	Broiler-chicks	ESC_ZA2492AA_AS	165	128957	5392449	Escherichia coli / Shigella;97.56%	195	24181	371	E	O45
apec129	peritoneum	C	Broilers									F	O78
apec13	brain	A	Broilers	ESC_TB6100AA_AS	882	192892	4960099	Escherichia coli / Shigella;98.19%	80	20242	23	C	O78
apec130	liver	C	Broilers									C	O78
apec131	spleen	C	Broilers									C	O78
apec132	airsacks	C	Broilers	ESC_TB6094AA_AS	1923	216030	4813334	Escherichia coli / Shigella;100.0%	72	11767	23	C	O78
apec133	pericardium	C	Broilers								90	A	O78
apec134	peritoneum	C	Broilers									A	O78
apec135	spleen	C	Broilers									A	O78
apec136	airsacks	C	Broilers									A	O78
apec137	pericardium	C	Broilers									C	O78
apec138	pericardium	C	Broilers	ESC_ZA2491AA_AS	140	220406	5401833	Escherichia coli / Shigella;96.26%	177	31095	429	B2	O2
apec139	airsacks	C	DOA									F	O2
apec14	pericardium	A	Broilers									B1	ND
apec140	liver	C	DOA									F	O2
apec141	pericardium	C	DOA	ESC_TB5799AA_AS	582	223217	5250231	Escherichia coli / Shigella;98.71%	118	39714	117	F	O161
apec142	peritoneum	C	DOA								178	F	O78
apec143	airsacks	C	DOA									F	ND
apec144	liver	C	DOA									F	ND
apec145	pericardium	C	DOA									F	ND
apec146	spleen	C	DOA									F	ND
apec147	brain	C	DOA									F	ND
apec148	peritoneum	C	DOA									F	ND
apec149	airsacks	C	DOA									F	ND
apec15	liver	A	Broilers									B1	NT
apec150	liver	C	DOA									F	ND
apec151	pericardium	C	DOA									D	NT
apec152	spleen	C	DOA									D	ND
apec153	brain	C	DOA									F	NT
apec16	peritoneum	A	Broilers									F	ND
apec17	liver	A	Broilers									F	ND
apec18	airsacks	A	Broilers									F	ND
apec19	cellulitis	A	Broilers									F	ND
apec2	airsacks	A	Broiler-chicks									B1	NT
apec20	cellulitis	A	Broilers									E	ND
apec21	airsacks	A	Broilers									A	ND
apec22	pericardium	A	Broilers									C	NT
apec23	liver	A	Broilers									E	O1
apec24	airsacks	A	Broilers								746	A	O1
apec25	pericardium	A	Broilers									C	ND
apec26	pericardium	A	DOA									A	O1
apec27	liver	A	DOA									F	O1
apec28	airsacks	A	DOA									F	O78
apec29	cellulitis	A	DOA									A	ND
apec3	yolksac	A	Broiler-chicks									A	ND
apec30	spleen	A	DOA									C	O78
apec31	peritoneum	A	DOA	ESC_UB4667AA_AS	2962	169167	5041594	Escherichia coli / Shigella;100.0%	107	36695	23	C	O78
apec32	pericardium	A	DOA	ESC_TB7578AA_AS	1654	119046	5041433	Escherichia coli / Shigella;98.06%	133	39138	23	C	O78
apec33	cellulitis	A	DOA									C	ND
apec34	airsacks	A	DOA									C	O2
apec35	liver	A	DOA								23	C	O78
apec36	airsacks	A	Broilers									A	ND
apec37	pericardium	A	Broilers									C	ND
apec38	liver	A	Broilers									C	O78
apec39	airsacks	A	Broilers	ESC_ZA2495AA_AS	432	174572	5075448	Escherichia coli / Shigella;97.83%	142	29347	117	F	O161
apec4	yolksac	A	Broiler-chicks									A	ND
apec40	pericardium	A	DOA									C	ND
apec41	liver	A	DOA									A	ND
apec42	airsacks	A	DOA									C	NT
apec43	cellulitis	A	DOA									C	O78
apec44	liver	A	DOA									C	O78
apec45	cellulitis	A	DOA									C	ND
apec46	pericardium	A	DOA	ESC_TB8260AA_AS	1021	143046	5045270	Escherichia coli / Shigella;96.81%	125	42239	23	C	O78
apec47	airsacks	A	Broilers	ESC_TB7576AA_AS	2593	187553	4958020	Escherichia coli / Shigella;98.44%	90	24929	23	C	O78
apec48	pericardium	A	Broilers									C	O78
apec49	liver	A	Broilers									A	ND
apec5	liver	A	Broiler-chicks									A	O78
apec50	cellulitis	A	Broilers								23	C	O2
apec51	airsacks	A	Broilers									C	ND
apec52	cellulitis	A	Broilers									C	ND
apec53	liver	A	Broilers									C	ND
apec54	pericardium	A	Broilers									C	ND
apec55	pericardium	A	Broilers									C	ND
apec56	airsacks	A	Broilers									A	O78
apec57	liver	A	Broilers								23	A	NT
apec58	cellulitis	A	Broilers									C	O2
apec59	pericardium	A	Broilers									C	ND
apec6	yolksac	A	Broiler-chicks								1011	D	O78
apec60	liver	A	Broilers									C	O78
apec61	airsacks	A	Broilers									C	ND
apec62	liver	A	Broilers									A	O78
apec63	airsacks	A	Broilers									A	NT
apec64	pericardium	A	Broilers									A	O78
apec65	pericardium	A	Broilers									A	ND
apec66	liver	A	Broilers									C	ND
apec67	cellulitis	A	Broilers									A	O78
apec68	pericardium	A	Broilers									C	O78
apec69	airsacks	A	Broilers									C	ND
apec7	yolksac	A	Broiler-chicks	ESC_TB7577AA_AS	1665	173272	5142908	Escherichia coli / Shigella;100.0%	99	46583	1485	F	O83
apec70	liver	A	Broilers									C	O78
apec71	airsacks	A	Broilers									A	ND
apec72	pericardium	A	Broilers	ESC_TB5792AA_AS	510	192894	4955313	Escherichia coli / Shigella;98.31%	86	25493	23	C	O78
apec73	airsacks	A	Broilers									A	ND
apec74	pericardium	A	Broilers									C	O78
apec75	liver	A	Broilers									C	ND
apec76	pericardium	A	Broilers									C	ND
apec77	pericardium	A	Broilers									C	ND
apec78	airsacks	A	Broilers									C	O78
apec79	liver	A	Broilers									C	ND
apec8	yolksac	A	Broiler-chicks									F	O78
apec80	pericardium	A	Broilers									A	ND
apec81	pericardium	A	DOA								23	C	O78
apec82	airsacks	A	DOA								23	C	NT
apec83	pericardium	A	DOA									C	ND
apec84	cellulitis	A	DOA									C	ND
apec85	liver	A	DOA									C	ND
apec86	lungs	A	DOA									C	ND
apec87	ovary	B	Breeders									A	ND
apec88	oviduct	B	Breeders	ESC_ZA2514AA_AS	347	188024	4971167	Escherichia coli / Shigella;95.07%	95	25318	388	B1	O149
apec89	ovary	B	Breeders									A	NT
apec9	yolksac	A	Broiler-chicks	ESC_TB6101AA_AS	1956	105258	4855386	Escherichia coli / Shigella;97.92%	117	36182	11689	A	O25
apec90	oviduct	B	Breeders	ESC_ZA2493AA_AS	358	77047	5081956	Escherichia coli / Shigella;91.72%	254	47517	48	A	O23
apec91	yolksac	B	Broiler-chicks									A	O78
apec92	spleen	B	Broiler-chicks								23	C	O78
apec93	liver	B	Broiler-chicks									C	O55
apec94	liver	B	Broiler-chicks									C	O78
apec95	yolksac	B	Broiler-chicks									A	NT
apec96	spleen	B	Broiler-chicks									A	O78
apec97	brain	B	Broiler-chicks									C	O78
apec98	brain	B	Broiler-chicks	ESC_TB5958AA_AS	2261	342033	5147887	Escherichia coli / Shigella;94.88%	132	21280	88	C	O78
apec99	spleen	B	Broiler-chicks									C	ND

## Sheet: Resistance genes
Supplementary File 1. Metadata of APEC isolates included in this study.
strain_id	Resistance Gene (ResFinder)	Phenotype (ResFinder)	Genomic localization (MOBsuite)	Plasmid_ID (MOBsuite)	Plasmid_rep_type(s) (MOBsuite)
apec7	aph(6)-Id	Aminoglycoside resistance	plasmid	apec7:AA179	IncFIB,IncFIC,IncFII
apec7	aph(3'')-Ib	Aminoglycoside resistance	plasmid	apec7:AA179	IncFIB,IncFIC,IncFII
apec7	blaTEM-1B	Beta-lactam resistance	plasmid	apec7:AA179	IncFIB,IncFIC,IncFII
apec7	sul2	Sulphonamide resistance	plasmid	apec7:AA179	IncFIB,IncFIC,IncFII
apec7	tet(A)	Tetracycline resistance	plasmid	apec7:AA179	IncFIB,IncFIC,IncFII
apec7	dfrA14	Trimethoprim resistance	plasmid	apec7:AA179	IncFIB,IncFIC,IncFII
apec10	aadA1	Aminoglycoside resistance	plasmid	apec10:AA176	IncFIA,IncFIC,IncFIB,IncFIC,rep_cluster_2244
apec10	blaTEM-1B	Beta-lactam resistance	plasmid	apec10:AA176	IncFIA,IncFIC,IncFIB,IncFIC,rep_cluster_2244
apec10	sul3	Sulphonamide resistance	plasmid	apec10:AA176	IncFIA,IncFIC,IncFIB,IncFIC,rep_cluster_2244
apec13	aadA1	Aminoglycoside resistance	plasmid	apec13:AA176	IncFIA,IncFIC,IncFIB,IncFIC,rep_cluster_2244
apec13	blaTEM-1B	Beta-lactam resistance	plasmid	apec13:AA176	IncFIA,IncFIC,IncFIB,IncFIC,rep_cluster_2244
apec13	sul3	Sulphonamide resistance	plasmid	apec13:AA176	IncFIA,IncFIC,IncFIB,IncFIC,rep_cluster_2244
apec31	sul3	Sulphonamide resistance	plasmid	apec31:AA315	IncFIA,IncFIC
apec31	blaTEM-1B	Beta-lactam resistance	plasmid	apec31:AA315	IncFIA,IncFIC
apec31	aadA1	Aminoglycoside resistance	plasmid	apec31:AA315	IncFIA,IncFIC
apec32	aadA1	Aminoglycoside resistance	plasmid	apec32:AA315	IncFIA
apec32	blaTEM-1B	Beta-lactam resistance	plasmid	apec32:AA315	IncFIA
apec32	sul3	Sulphonamide resistance	plasmid	apec32:AA315	IncFIA
apec39	aph(6)-Id	Aminoglycoside resistance	plasmid	apec39:AA176	IncFIB,IncQ1,rep_cluster_2244
apec39	aph(3'')-Ib	Aminoglycoside resistance	plasmid	apec39:AA176	IncFIB,IncQ1,rep_cluster_2244
apec39	blaTEM-1B	Beta-lactam resistance	plasmid	apec39:AA176	IncFIB,IncQ1,rep_cluster_2244
apec39	sul2	Sulphonamide resistance	plasmid	apec39:AA176	IncFIB,IncQ1,rep_cluster_2244
apec39	tet(A)	Tetracycline resistance	chromosome
apec46	aadA1	Aminoglycoside resistance	plasmid	apec46:AA474	IncI-gamma/K1
apec46	blaTEM-1B	Beta-lactam resistance	plasmid	apec46:AA176	IncFIA,IncFIB,IncFIC,rep_cluster_2244
apec46	sul3	Sulphonamide resistance	plasmid	apec46:AA474	IncI-gamma/K1
apec47	aadA1	Aminoglycoside resistance	plasmid	apec47:AA176	IncFIA,IncFIB,IncFIC,rep_cluster_2244
apec47	blaTEM-1B	Beta-lactam resistance	plasmid	apec47:AA176	IncFIA,IncFIB,IncFIC,rep_cluster_2244
apec47	sul3	Sulphonamide resistance	plasmid	apec47:AA176	IncFIA,IncFIB,IncFIC,rep_cluster_2244
apec72	aadA1	Aminoglycoside resistance	plasmid	apec72:AA176	IncFIA,IncFIC,IncFIB,IncFIC,rep_cluster_2244
apec72	blaTEM-1B	Beta-lactam resistance	plasmid	apec72:AA176	IncFIA,IncFIC,IncFIB,IncFIC,rep_cluster_2244
apec72	sul3	Sulphonamide resistance	plasmid	apec72:AA176	IncFIA,IncFIC,IncFIB,IncFIC,rep_cluster_2244
apec88	blaTEM-52B	ESBL	plasmid	apec88:AB233	IncX1,IncX3
apec88	qnrB19	Quinolone resistance	plasmid	apec88:AB042	rep_cluster_2335
apec90	aadA1	Aminoglycoside resistance	plasmid	apec90:AA474	IncI-gamma/K1
apec90	blaTEM-1B	Beta-lactam resistance	plasmid	apec90:AA474	IncI-gamma/K1
apec90	sul2	Sulphonamide resistance	plasmid	apec90:AA474	IncI-gamma/K1
apec90	dfrA1	Trimethoprim resistance	plasmid	apec90:AA474	IncI-gamma/K1
apec98	aph(6)-Id	Aminoglycoside resistance	plasmid	apec98:AA176	IncFIA,IncFIC,IncFIB,IncQ1
apec98	aph(3'')-Ib	Aminoglycoside resistance	plasmid	apec98:AA176	IncFIA,IncFIC,IncFIB,IncQ1
apec98	blaTEM-1B	Beta-lactam resistance	plasmid	apec98:AA176	IncFIA,IncFIC,IncFIB,IncQ1
apec98	sul2	Sulphonamide resistance	plasmid	apec98:AA176	IncFIA,IncFIC,IncFIB,IncQ1
apec98	dfrA5	Trimethoprim resistance	plasmid	apec98:AA176	IncFIA,IncFIC,IncFIB,IncQ1
apec105	aadA1	Aminoglycoside resistance	plasmid	apec105:AA474	IncI-gamma/K1
apec105	blaTEM-1B	Beta-lactam resistance	plasmid	apec105:AA474	IncI-gamma/K1
apec105	sul2	Sulphonamide resistance	plasmid	apec105:AA474	IncI-gamma/K1
apec105	dfrA1	Trimethoprim resistance	plasmid	apec105:AA474	IncI-gamma/K1
apec106	aph(6)-Id	Aminoglycoside resistance	plasmid	apec106:AA319	IncFIC,IncQ1,rep_cluster_2244
apec106	aph(3'')-Ib	Aminoglycoside resistance	plasmid	apec106:AA319	IncFIC,IncQ1,rep_cluster_2244
apec106	aadA1	Aminoglycoside resistance	plasmid	apec106:AA319	IncFIC,IncQ1,rep_cluster_2244
apec106	blaCTX-M-1	ESBL	plasmid	apec106:AA372	IncI2
apec106	mph(B)	Macrolide resistance	plasmid	apec106:AA319	IncFIC,IncQ1,rep_cluster_2244
apec106	sul1	Sulphonamide resistance	plasmid	apec106:AA319	IncFIC,IncQ1,rep_cluster_2244
apec106	sul2	Sulphonamide resistance	plasmid	apec106:AA319	IncFIC,IncQ1,rep_cluster_2244
apec106	tet(A)	Tetracycline resistance	plasmid	apec106:AA319	IncFIC,IncQ1,rep_cluster_2244
apec106	dfrA1	Trimethoprim resistance	plasmid	apec106:AA319	IncFIC,IncQ1,rep_cluster_2244
apec107	aadA5	Aminoglycoside resistance	plasmid	apec107:AA176	IncFIB,IncFIC,rep_cluster_2244,IncQ1
apec107	aph(6)-Id	Aminoglycoside resistance	plasmid	apec107:AA176	IncFIB,IncFIC,rep_cluster_2244,IncQ1
apec107	aph(3'')-Ib	Aminoglycoside resistance	plasmid	apec107:AA176	IncFIB,IncFIC,rep_cluster_2244,IncQ1
apec107	aph(3')-Ia	Aminoglycoside resistance	plasmid	apec107:AA176	IncFIB,IncFIC,rep_cluster_2244,IncQ1
apec107	blaSHV-12	ESBL	plasmid	apec107:AA038	IncX3
apec107	blaTEM-1B	Beta-lactam resistance	plasmid	apec107:AA176	IncFIB,IncFIC,rep_cluster_2244,IncQ1
apec107	mph(A)	Macrolide resistance	plasmid	apec107:AA176	IncFIB,IncFIC,rep_cluster_2244,IncQ1
apec107	catA1	Phenicol resistance	plasmid	apec107:AA176	IncFIB,IncFIC,rep_cluster_2244,IncQ1
apec107	qnrS1	Quinolone resistance	plasmid	apec107:AA038	IncX3
apec107	sul1	Sulphonamide resistance	plasmid	apec107:AA176	IncFIB,IncFIC,rep_cluster_2244,IncQ1
apec107	sul2	Sulphonamide resistance	plasmid	apec107:AA176	IncFIB,IncFIC,rep_cluster_2244,IncQ1
apec107	tet(B)	Tetracycline resistance	plasmid	apec107:AA176	IncFIB,IncFIC,rep_cluster_2244,IncQ1
apec107	dfrA17	Trimethoprim resistance	plasmid	apec107:AA176	IncFIB,IncFIC,rep_cluster_2244,IncQ1
apec110	aadA5	Aminoglycoside resistance	plasmid	apec110:AC082	IncQ1
apec110	aph(6)-Id	Aminoglycoside resistance	plasmid	apec110:AC082	IncQ1
apec110	aph(3'')-Ib	Aminoglycoside resistance	plasmid	apec110:AC082	IncQ1
apec110	aph(3')-Ia	Aminoglycoside resistance	plasmid	apec110:AD093
apec110	blaSHV-12	ESBL	plasmid	apec110:AA038	IncX3
apec110	blaTEM-1B	Beta-lactam resistance	plasmid	apec110:AA038	IncX3
apec110	mph(A)	Macrolide resistance	plasmid	apec110:AC082	IncQ1
apec110	catA1	Phenicol resistance	plasmid	apec110:AC082	IncQ1
apec110	qnrS1	Quinolone resistance	plasmid	apec110:AA038	IncX3
apec110	sul1	Sulphonamide resistance	plasmid	apec110:AC082	IncQ1
apec110	sul2	Sulphonamide resistance	plasmid	apec110:AC082	IncQ1
apec110	tet(B)	Tetracycline resistance	plasmid	apec110:AC082	IncQ1
apec110	dfrA17	Trimethoprim resistance	plasmid	apec110:AC082	IncQ1
apec115	blaTEM-1B	Beta-lactam resistance	plasmid	apec115:AC305	IncX2
apec115	qnrS2	Quinolone resistance	plasmid	apec115:AC540
apec124	aph(6)-Id	Aminoglycoside resistance	plasmid	apec124:AA179	IncFIB,IncFIC,IncFII
apec124	aph(3'')-Ib	Aminoglycoside resistance	plasmid	apec124:AA179	IncFIB,IncFIC,IncFII
apec124	blaTEM-1B	Beta-lactam resistance	plasmid	apec124:AA179	IncFIB,IncFIC,IncFII
apec124	sul2	Sulphonamide resistance	plasmid	apec124:AA179	IncFIB,IncFIC,IncFII
apec128	aac(3)-VIa	Aminoglycoside resistance	plasmid	apec128:AA281	IncK2/Z
apec128	aadA1	Aminoglycoside resistance	plasmid	apec128:AA281	IncK2/Z
apec128	blaCMY-2	ESBL	plasmid	apec128:AA281	IncK2/Z
apec128	sul1	Sulphonamide resistance	plasmid	apec128:AA281	IncK2/Z
apec128	tet(A)	Tetracycline resistance	plasmid	apec128:AG600
apec138	aac(3)-VIa	Aminoglycoside resistance	plasmid	apec138:AA281	IncK2/Z
apec138	aadA1	Aminoglycoside resistance	plasmid	apec138:AA281	IncK2/Z
apec138	blaCMY-2	ESBL	plasmid	apec138:AA281	IncK2/Z
apec138	sul1	Sulphonamide resistance	plasmid	apec138:AA281	IncK2/Z
apec141	aadA24	Aminoglycoside resistance	plasmid	apec141:AA281	IncK2/Z
apec141	aph(6)-Id	Aminoglycoside resistance	plasmid	apec141:AA176	IncFIB,IncQ1,rep_cluster_2244
apec141	aph(3'')-Ib	Aminoglycoside resistance	plasmid	apec141:AA176	IncFIB,IncQ1,rep_cluster_2244
apec141	blaTEM-1B	Beta-lactam resistance	plasmid	apec141:AA281	IncK2/Z
apec141	sul2	Sulphonamide resistance	plasmid	apec141:AA176	IncFIB,IncQ1,rep_cluster_2244
apec141	tet(A)	Tetracycline resistance	chromosome
apec32	gyrA p.D87G	Quinolone resistance	chromosome
apec107	gyrA p.S83L	Quinolone resistance	chromosome
apec107	gyrA p.D87N	Quinolone resistance	chromosome
apec107	parC p.A56T	Quinolone resistance	chromosome
apec107	parC p.S80I	Quinolone resistance	chromosome
apec10	gyrA p.D87G	Quinolone resistance	chromosome
apec46	gyrA p.D87G	Quinolone resistance	chromosome
apec13	gyrA p.D87G	Quinolone resistance	chromosome
apec72	gyrA p.D87G	Quinolone resistance	chromosome
apec110	gyrA p.S83L	Quinolone resistance	chromosome
apec110	gyrA p.D87N	Quinolone resistance	chromosome
apec110	parC p.A56T	Quinolone resistance	chromosome
apec110	parC p.S80I	Quinolone resistance	chromosome
apec124	gyrA p.S83L	Quinolone resistance	chromosome
apec124	parC p.S80I	Quinolone resistance	chromosome
apec7	gyrA p.S83L	Quinolone resistance	chromosome
apec7	parC p.S80I	Quinolone resistance	chromosome
apec47	gyrA p.D87G	Quinolone resistance	chromosome
apec106	gyrA p.S83L	Quinolone resistance	chromosome

## Sheet: Virulence genes
Supplementary File 1. Metadata of APEC isolates included in this study.
strain_id	Virulence Gene (VFDB)	Phenotype (VFDB)	Genomic localization (MOBsuite)	Plasmid_ID (MOBsuite)	Plasmid_rep_type(s) (MOBsuite)
apec7	adhE	Miscellaneous	Chromosome
apec7	chuA52	Iron uptake	Chromosome
apec7	cvaA	Secretion	IncF plasmid	apec7:AA179	IncFIB,IncFIC,IncFII
apec7	cvaA	Secretion	IncF plasmid	apec7:AA179	IncFIB,IncFIC,IncFII
apec7	cvaC4	Toxin	IncF plasmid	apec7:AA179	IncFIB,IncFIC,IncFII
apec7	cvi	Miscellaneous	IncF plasmid	apec7:AA179	IncFIB,IncFIC,IncFII
apec7	dsba	Miscellaneous	Chromosome
apec7	eaeH19	Adherence	Chromosome
apec7	eilA2	Miscellaneous	Chromosome
apec7	etsA	Miscellaneous	IncF plasmid	apec7:AA179	IncFIB,IncFIC,IncFII
apec7	etsB	Miscellaneous	IncF plasmid	apec7:AA179	IncFIB,IncFIC,IncFII
apec7	etsC1	Miscellaneous	IncF plasmid	apec7:AA179	IncFIB,IncFIC,IncFII
apec7	etsC12	Miscellaneous	IncF plasmid	apec7:AA179	IncFIB,IncFIC,IncFII
apec7	feoA	Iron uptake	Chromosome
apec7	feoB	Iron uptake	Chromosome
apec7	fepA1	Iron uptake	Chromosome
apec7	fepB2	Iron uptake	Chromosome
apec7	fepC3	Iron uptake	Chromosome
apec7	fepD4	Iron uptake	Chromosome
apec7	fepE6	Iron uptake	Chromosome
apec7	fepG5	Iron uptake	Chromosome
apec7	fimB55	Adherence	Chromosome
apec7	fimC113	Adherence	Chromosome
apec7	fimD121	Adherence	Chromosome
apec7	fimD126	Adherence	Chromosome
apec7	fimD2178	Adherence	Chromosome
apec7	fimE2	Adherence	Chromosome
apec7	fimF141	Adherence	Chromosome
apec7	fimF146	Adherence	Chromosome
apec7	fimG152	Adherence	Chromosome
apec7	fimG48	Adherence	Chromosome
apec7	fimH160	Adherence	Chromosome
apec7	fimI27	Adherence	Chromosome
apec7	fliA3	Adherence	Chromosome
apec7	fliE8	Adherence	Chromosome
apec7	fliF9	Adherence	Chromosome
apec7	fliG10	Adherence	Chromosome
apec7	fliH11	Adherence	Chromosome
apec7	fliI12	Adherence	Chromosome
apec7	fliJ13	Adherence	Chromosome
apec7	fliK14	Adherence	Chromosome
apec7	fliL15	Adherence	Chromosome
apec7	fliM16	Adherence	Chromosome
apec7	fliN17	Adherence	Chromosome
apec7	fliO18	Adherence	Chromosome
apec7	fliP19	Adherence	Chromosome
apec7	fliQ20	Adherence	Chromosome
apec7	fliR21	Adherence	Chromosome
apec7	fliS6	Adherence	Chromosome
apec7	fliT7	Adherence	Chromosome
apec7	fliY1	Adherence	Chromosome
apec7	fliZ2	Adherence	Chromosome
apec7	focX16	Miscellaneous	Chromosome
apec7	hlyE45	Toxin	Chromosome
apec7	hlyF4	Toxin	IncF plasmid	apec7:AA179	IncFIB,IncFIC,IncFII
apec7	hra10	Miscellaneous	Chromosome
apec7	hra9	Miscellaneous	Chromosome
apec7	ibeB23	Invasion	Chromosome
apec7	ibeC40	Invasion	Chromosome
apec7	iha17	Adherence	Chromosome
apec7	iroN6	Iron uptake	IncF plasmid	apec7:AA179	IncFIB,IncFIC,IncFII
apec7	iss1	Miscellaneous	IncF plasmid	apec7:AA179	IncFIB,IncFIC,IncFII
apec7	iucC3	Iron uptake	IncF plasmid	apec7:AA179	IncFIB,IncFIC,IncFII
apec7	iutA10	Iron uptake	IncF plasmid	apec7:AA179	IncFIB,IncFIC,IncFII
apec7	kpsD1	Protectins	Chromosome
apec7	kpsE18	Protectins	Chromosome
apec7	kpsMII_K510	Protectins	Chromosome
apec7	kpsT_K1	Protectins	Chromosome
apec7	lpfA11	Adherence	Chromosome
apec7	manZ	Miscellaneous	Chromosome
apec7	mchB1	Toxin	Chromosome
apec7	mchC5	Toxin	Chromosome
apec7	mchF13	Miscellaneous	IncF plasmid	apec7:AA179	IncFIB,IncFIC,IncFII
apec7	mchF3	Miscellaneous	Chromosome
apec7	mcmA4	Toxin	Chromosome
apec7	ompA1	Miscellaneous	Chromosome
apec7	ompT2	Miscellaneous	IncF plasmid	apec7:AA179	IncFIB,IncFIC,IncFII
apec7	ompT59	Miscellaneous	Chromosome
apec7	ratA	Toxin	Chromosome
apec7	ratB	Miscellaneous	Chromosome
apec7	sitA5	Iron uptake	IncF plasmid	apec7:AA179	IncFIB,IncFIC,IncFII
apec7	terC23	Miscellaneous	Chromosome
apec7	terC5	Miscellaneous	Chromosome
apec7	traT2	Miscellaneous	IncF plasmid	apec7:AA179	IncFIB,IncFIC,IncFII
apec7	tsh1	Autotransporter	IncF plasmid	apec7:AA179	IncFIB,IncFIC,IncFII
apec7	umuC	Protectins	Chromosome
apec7	umuD	Protectins	Chromosome
apec7	yadH	Miscellaneous	Chromosome
apec7	yfcV42	Adherence	Chromosome
apec9	adhE	Miscellaneous	Chromosome
apec9	cvaA	Secretion	IncF plasmid	apec9:AA176	IncFIB,IncFIC,rep_cluster_2244
apec9	cvaA	Secretion	IncF plasmid	apec9:AA176	IncFIB,IncFIC,rep_cluster_2244
apec9	cvaC4	Toxin	IncF plasmid	apec9:AA176	IncFIB,IncFIC,rep_cluster_2244
apec9	cvi	Miscellaneous	IncF plasmid	apec9:AA176	IncFIB,IncFIC,rep_cluster_2244
apec9	dsba	Miscellaneous	Chromosome
apec9	eaeH24	Adherence	Chromosome
apec9	etsA	Miscellaneous	IncF plasmid	apec9:AA176	IncFIB,IncFIC,rep_cluster_2244
apec9	etsB	Miscellaneous	IncF plasmid	apec9:AA176	IncFIB,IncFIC,rep_cluster_2244
apec9	etsC1	Miscellaneous	IncF plasmid	apec9:AA176	IncFIB,IncFIC,rep_cluster_2244
apec9	etsC12	Miscellaneous	IncF plasmid	apec9:AA176	IncFIB,IncFIC,rep_cluster_2244
apec9	feoA	Iron uptake	Chromosome
apec9	feoB	Iron uptake	Chromosome
apec9	fepA1	Iron uptake	Chromosome
apec9	fepB2	Iron uptake	Chromosome
apec9	fepC3	Iron uptake	Chromosome
apec9	fepD4	Iron uptake	Chromosome
apec9	fepE6	Iron uptake	Chromosome
apec9	fepG5	Iron uptake	Chromosome
apec9	fimA83	Adherence	Chromosome
apec9	fimB61	Adherence	Chromosome
apec9	fimC115	Adherence	Chromosome
apec9	fimD124	Adherence	Chromosome
apec9	fimD131	Adherence	Chromosome
apec9	fimD2178	Adherence	Chromosome
apec9	fimE72	Adherence	Chromosome
apec9	fimF140	Adherence	Chromosome
apec9	fimF145	Adherence	Chromosome
apec9	fimG152	Adherence	Chromosome
apec9	fimG159	Adherence	Chromosome
apec9	fimH169	Adherence	Chromosome
apec9	fimI100	Adherence	Chromosome
apec9	fliA3	Adherence	Chromosome
apec9	fliE8	Adherence	Chromosome
apec9	fliF9	Adherence	Chromosome
apec9	fliG10	Adherence	Chromosome
apec9	fliH11	Adherence	Chromosome
apec9	fliI12	Adherence	Chromosome
apec9	fliJ13	Adherence	Chromosome
apec9	fliK14	Adherence	Chromosome
apec9	fliL15	Adherence	Chromosome
apec9	fliM16	Adherence	Chromosome
apec9	fliN17	Adherence	Chromosome
apec9	fliO18	Adherence	Chromosome
apec9	fliP19	Adherence	Chromosome
apec9	fliQ20	Adherence	Chromosome
apec9	fliR21	Adherence	Chromosome
apec9	fliS6	Adherence	Chromosome
apec9	fliT7	Adherence	Chromosome
apec9	fliY1	Adherence	Chromosome
apec9	fliZ2	Adherence	Chromosome
apec9	focX16	Miscellaneous	Chromosome
apec9	fyuA62	Iron uptake	Chromosome
apec9	gad16	Miscellaneous	Chromosome
apec9	hlyE43	Toxin	Chromosome
apec9	hlyE49	Toxin	Chromosome
apec9	hlyF4	Toxin	IncF plasmid	apec9:AA176	IncFIB,IncFIC,rep_cluster_2244
apec9	hra9	Miscellaneous	Chromosome
apec9	ibeB12	Invasion	Chromosome
apec9	ibeC45	Invasion	Chromosome
apec9	iroN6	Iron uptake	IncF plasmid	apec9:AA176	IncFIB,IncFIC,rep_cluster_2244
apec9	irp130	Iron uptake	Chromosome
apec9	irp2180	Iron uptake	Chromosome
apec9	iss1	Miscellaneous	IncF plasmid	apec9:AA176	IncFIB,IncFIC,rep_cluster_2244
apec9	iss8	Miscellaneous	Chromosome
apec9	iucC3	Iron uptake	IncF plasmid	apec9:AA176	IncFIB,IncFIC,rep_cluster_2244
apec9	iutA6	Iron uptake	IncF plasmid	apec9:AA176	IncFIB,IncFIC,rep_cluster_2244
apec9	kpsD1	Protectins	Chromosome
apec9	kpsE6	Protectins	Chromosome
apec9	kpsMII_K536	Protectins	Chromosome
apec9	manZ	Miscellaneous	Chromosome
apec9	mchB2	Toxin	Chromosome
apec9	mchC3	Toxin	Chromosome
apec9	mchF13	Miscellaneous	IncF plasmid	apec9:AA176	IncFIB,IncFIC,rep_cluster_2244
apec9	mchF5	Miscellaneous	Chromosome
apec9	mcmA4	Toxin	Chromosome
apec9	ompA1	Miscellaneous	Chromosome
apec9	ompT16	Miscellaneous	Chromosome
apec9	ompT2	Miscellaneous	IncF plasmid	apec9:AA176	IncFIB,IncFIC,rep_cluster_2244
apec9	papX55	Adherence	Chromosome
apec9	ratA	Toxin	Chromosome
apec9	ratB	Miscellaneous	Chromosome
apec9	sitA16	Iron uptake	Chromosome
apec9	sitA5	Iron uptake	IncF plasmid	apec9:AA176	IncFIB,IncFIC,rep_cluster_2244
apec9	terC23	Miscellaneous	Chromosome
apec9	terC5	Miscellaneous	Chromosome
apec9	traT173	Miscellaneous	IncF plasmid	apec9:AA176	IncFIB,IncFIC,rep_cluster_2244
apec9	traT72	Miscellaneous	IncF plasmid	apec9:AA176	IncFIB,IncFIC,rep_cluster_2244
apec9	tsh1	Autotransporter	Chromosome
apec9	umuC	Protectins	Chromosome
apec9	umuD	Protectins	Chromosome
apec9	yadH	Miscellaneous	Chromosome
apec10	adhE	Miscellaneous	Chromosome
apec10	aufG	Adherence	Chromosome
apec10	cvaA	Secretion	IncF plasmid	apec10:AA176	IncFIA,IncFIC,IncFIB,IncFIC,rep_cluster_2244
apec10	cvaC4	Toxin	IncF plasmid	apec10:AA176	IncFIA,IncFIC,IncFIB,IncFIC,rep_cluster_2244
apec10	cvi	Miscellaneous	IncF plasmid	apec10:AA176	IncFIA,IncFIC,IncFIB,IncFIC,rep_cluster_2244
apec10	dsba	Miscellaneous	Chromosome
apec10	eaeH25	Adherence	Chromosome
apec10	etsA	Miscellaneous	IncF plasmid	apec10:AA176	IncFIA,IncFIC,IncFIB,IncFIC,rep_cluster_2244
apec10	etsB	Miscellaneous	IncF plasmid	apec10:AA176	IncFIA,IncFIC,IncFIB,IncFIC,rep_cluster_2244
apec10	etsC1	Miscellaneous	IncF plasmid	apec10:AA176	IncFIA,IncFIC,IncFIB,IncFIC,rep_cluster_2244
apec10	etsC12	Miscellaneous	IncF plasmid	apec10:AA176	IncFIA,IncFIC,IncFIB,IncFIC,rep_cluster_2244
apec10	feoA	Iron uptake	Chromosome
apec10	feoB	Iron uptake	Chromosome
apec10	fepA1	Iron uptake	Chromosome
apec10	fepB2	Iron uptake	Chromosome
apec10	fepC3	Iron uptake	Chromosome
apec10	fepD4	Iron uptake	Chromosome
apec10	fepE6	Iron uptake	Chromosome
apec10	fepG5	Iron uptake	Chromosome
apec10	fimA85	Adherence	Chromosome
apec10	fimB57	Adherence	Chromosome
apec10	fimC117	Adherence	Chromosome
apec10	fimD124	Adherence	Chromosome
apec10	fimD134	Adherence	Chromosome
apec10	fimD2178	Adherence	Chromosome
apec10	fimE74	Adherence	Chromosome
apec10	fimF141	Adherence	Chromosome
apec10	fimF147	Adherence	Chromosome
apec10	fimG150	Adherence	Chromosome
apec10	fimG152	Adherence	Chromosome
apec10	fimH171	Adherence	Chromosome
apec10	fimI104	Adherence	Chromosome
apec10	fliA3	Adherence	Chromosome
apec10	fliE8	Adherence	Chromosome
apec10	fliF9	Adherence	Chromosome
apec10	fliG10	Adherence	Chromosome
apec10	fliH11	Adherence	Chromosome
apec10	fliI12	Adherence	Chromosome
apec10	fliJ13	Adherence	Chromosome
apec10	fliM16	Adherence	Chromosome
apec10	fliN17	Adherence	Chromosome
apec10	fliO18	Adherence	Chromosome
apec10	fliP19	Adherence	Chromosome
apec10	fliQ20	Adherence	Chromosome
apec10	fliR21	Adherence	Chromosome
apec10	fliS6	Adherence	Chromosome
apec10	fliT7	Adherence	Chromosome
apec10	fliY1	Adherence	Chromosome
apec10	fliZ2	Adherence	Chromosome
apec10	fyuA4	Iron uptake	Chromosome
apec10	gad17	Miscellaneous	Chromosome
apec10	hlyE43	Toxin	Chromosome
apec10	hlyE49	Toxin	Chromosome
apec10	hlyF4	Toxin	IncF plasmid	apec10:AA176	IncFIA,IncFIC,IncFIB,IncFIC,rep_cluster_2244
apec10	hra1	Miscellaneous	Chromosome
apec10	ibeB23	Invasion	Chromosome
apec10	ibeC46	Invasion	Chromosome
apec10	iroN6	Iron uptake	IncF plasmid	apec10:AA176	IncFIA,IncFIC,IncFIB,IncFIC,rep_cluster_2244
apec10	irp123	Iron uptake	Chromosome
apec10	irp29	Iron uptake	Chromosome
apec10	iss1	Miscellaneous	IncF plasmid	apec10:AA176	IncFIA,IncFIC,IncFIB,IncFIC,rep_cluster_2244
apec10	iss10	Miscellaneous	Chromosome
apec10	iss3	Miscellaneous	Chromosome
apec10	iucC3	Iron uptake	IncF plasmid	apec10:AA176	IncFIA,IncFIC,IncFIB,IncFIC,rep_cluster_2244
apec10	iutA6	Iron uptake	IncF plasmid	apec10:AA176	IncFIA,IncFIC,IncFIB,IncFIC,rep_cluster_2244
apec10	lpfA5	Adherence	Chromosome
apec10	manZ	Miscellaneous	Chromosome
apec10	mchF13	Miscellaneous	IncF plasmid	apec10:AA176	IncFIA,IncFIC,IncFIB,IncFIC,rep_cluster_2244
apec10	ompA1	Miscellaneous	Chromosome
apec10	ompT17	Miscellaneous	Chromosome
apec10	ompT2	Miscellaneous	IncF plasmid	apec10:AA176	IncFIA,IncFIC,IncFIB,IncFIC,rep_cluster_2244
apec10	ratA	Toxin	Chromosome
apec10	ratB	Miscellaneous	Chromosome
apec10	sitA5	Iron uptake	IncF plasmid	apec10:AA176	IncFIA,IncFIC,IncFIB,IncFIC,rep_cluster_2244
apec10	terC23	Miscellaneous	Chromosome
apec10	terC5	Miscellaneous	Chromosome
apec10	traT56	Miscellaneous	IncF plasmid	apec10:AA176	IncFIA,IncFIC,IncFIB,IncFIC,rep_cluster_2244
apec10	tsh1	Autotransporter	IncF plasmid	apec10:AA176	IncFIA,IncFIC,IncFIB,IncFIC,rep_cluster_2244
apec10	umuC	Protectins	Chromosome
apec10	umuD	Protectins	Chromosome
apec10	yadH	Miscellaneous	Chromosome
apec13	adhE	Miscellaneous	Chromosome
apec13	aufG	Adherence	Chromosome
apec13	cvaA	Secretion	IncF plasmid	apec13:AA176	IncFIA,IncFIC,IncFIB,IncFIC,rep_cluster_2244
apec13	cvaC4	Toxin	IncF plasmid	apec13:AA176	IncFIA,IncFIC,IncFIB,IncFIC,rep_cluster_2244
apec13	cvi	Miscellaneous	IncF plasmid	apec13:AA176	IncFIA,IncFIC,IncFIB,IncFIC,rep_cluster_2244
apec13	dsba	Miscellaneous	Chromosome
apec13	eaeH25	Adherence	Chromosome
apec13	etsA	Miscellaneous	IncF plasmid	apec13:AA176	IncFIA,IncFIC,IncFIB,IncFIC,rep_cluster_2244
apec13	etsB	Miscellaneous	IncF plasmid	apec13:AA176	IncFIA,IncFIC,IncFIB,IncFIC,rep_cluster_2244
apec13	etsC1	Miscellaneous	IncF plasmid	apec13:AA176	IncFIA,IncFIC,IncFIB,IncFIC,rep_cluster_2244
apec13	etsC12	Miscellaneous	IncF plasmid	apec13:AA176	IncFIA,IncFIC,IncFIB,IncFIC,rep_cluster_2244
apec13	feoA	Iron uptake	Chromosome
apec13	feoB	Iron uptake	Chromosome
apec13	fepA1	Iron uptake	Chromosome
apec13	fepB2	Iron uptake	Chromosome
apec13	fepC3	Iron uptake	Chromosome
apec13	fepD4	Iron uptake	Chromosome
apec13	fepE6	Iron uptake	Chromosome
apec13	fepG5	Iron uptake	Chromosome
apec13	fimA85	Adherence	Chromosome
apec13	fimB57	Adherence	Chromosome
apec13	fimC117	Adherence	Chromosome
apec13	fimD124	Adherence	Chromosome
apec13	fimD134	Adherence	Chromosome
apec13	fimD2178	Adherence	Chromosome
apec13	fimE74	Adherence	Chromosome
apec13	fimF141	Adherence	Chromosome
apec13	fimF147	Adherence	Chromosome
apec13	fimG150	Adherence	Chromosome
apec13	fimG152	Adherence	Chromosome
apec13	fimH171	Adherence	Chromosome
apec13	fimI104	Adherence	Chromosome
apec13	fliA3	Adherence	Chromosome
apec13	fliE8	Adherence	Chromosome
apec13	fliF9	Adherence	Chromosome
apec13	fliG10	Adherence	Chromosome
apec13	fliH11	Adherence	Chromosome
apec13	fliI12	Adherence	Chromosome
apec13	fliJ13	Adherence	Chromosome
apec13	fliM16	Adherence	Chromosome
apec13	fliN17	Adherence	Chromosome
apec13	fliO18	Adherence	Chromosome
apec13	fliP19	Adherence	Chromosome
apec13	fliQ20	Adherence	Chromosome
apec13	fliR21	Adherence	Chromosome
apec13	fliS6	Adherence	Chromosome
apec13	fliT7	Adherence	Chromosome
apec13	fliY1	Adherence	Chromosome
apec13	fliZ2	Adherence	Chromosome
apec13	fyuA4	Iron uptake	Chromosome
apec13	gad17	Miscellaneous	Chromosome
apec13	hlyE43	Toxin	Chromosome
apec13	hlyE49	Toxin	Chromosome
apec13	hlyF4	Toxin	IncF plasmid	apec13:AA176	IncFIA,IncFIC,IncFIB,IncFIC,rep_cluster_2244
apec13	hra1	Miscellaneous	Chromosome
apec13	ibeB23	Invasion	Chromosome
apec13	ibeC46	Invasion	Chromosome
apec13	iroN6	Iron uptake	IncF plasmid	apec13:AA176	IncFIA,IncFIC,IncFIB,IncFIC,rep_cluster_2244
apec13	irp123	Iron uptake	Chromosome
apec13	irp29	Iron uptake	Chromosome
apec13	iss1	Miscellaneous	IncF plasmid	apec13:AA176	IncFIA,IncFIC,IncFIB,IncFIC,rep_cluster_2244
apec13	iss10	Miscellaneous	Chromosome
apec13	iss3	Miscellaneous	Chromosome
apec13	iucC3	Iron uptake	IncF plasmid	apec13:AA176	IncFIA,IncFIC,IncFIB,IncFIC,rep_cluster_2244
apec13	iutA6	Iron uptake	IncF plasmid	apec13:AA176	IncFIA,IncFIC,IncFIB,IncFIC,rep_cluster_2244
apec13	lpfA5	Adherence	Chromosome
apec13	manZ	Miscellaneous	Chromosome
apec13	mchF13	Miscellaneous	IncF plasmid	apec13:AA176	IncFIA,IncFIC,IncFIB,IncFIC,rep_cluster_2244
apec13	ompA1	Miscellaneous	Chromosome
apec13	ompT17	Miscellaneous	Chromosome
apec13	ompT2	Miscellaneous	IncF plasmid	apec13:AA176	IncFIA,IncFIC,IncFIB,IncFIC,rep_cluster_2244
apec13	ratA	Toxin	Chromosome
apec13	ratB	Miscellaneous	Chromosome
apec13	sitA5	Iron uptake	IncF plasmid	apec13:AA176	IncFIA,IncFIC,IncFIB,IncFIC,rep_cluster_2244
apec13	terC23	Miscellaneous	Chromosome
apec13	terC5	Miscellaneous	Chromosome
apec13	traT56	Miscellaneous	IncF plasmid	apec13:AA176	IncFIA,IncFIC,IncFIB,IncFIC,rep_cluster_2244
apec13	tsh1	Autotransporter	IncF plasmid	apec13:AA176	IncFIA,IncFIC,IncFIB,IncFIC,rep_cluster_2244
apec13	umuC	Protectins	Chromosome
apec13	umuD	Protectins	Chromosome
apec13	yadH	Miscellaneous	Chromosome
apec31	adhE	Miscellaneous	Chromosome
apec31	aufG	Adherence	Chromosome
apec31	cia3	Toxin	Other plasmid	apec31:AA474	IncI1/B/O
apec31	cia36	Toxin	Other plasmid	apec31:AA474	IncI1/B/O
apec31	cvaA	Secretion	IncF plasmid	apec31:AA176	IncFIB,IncFIC,rep_cluster_2244
apec31	cvaC4	Toxin	IncF plasmid	apec31:AA176	IncFIB,IncFIC,rep_cluster_2244
apec31	cvi	Miscellaneous	IncF plasmid	apec31:AA176	IncFIB,IncFIC,rep_cluster_2244
apec31	dsba	Miscellaneous	Chromosome
apec31	eaeH25	Adherence	Chromosome
apec31	etsA	Miscellaneous	IncF plasmid	apec31:AA176	IncFIB,IncFIC,rep_cluster_2244
apec31	etsB	Miscellaneous	IncF plasmid	apec31:AA176	IncFIB,IncFIC,rep_cluster_2244
apec31	etsC1	Miscellaneous	IncF plasmid	apec31:AA176	IncFIB,IncFIC,rep_cluster_2244
apec31	etsC12	Miscellaneous	IncF plasmid	apec31:AA176	IncFIB,IncFIC,rep_cluster_2244
apec31	feoA	Iron uptake	Chromosome
apec31	feoB	Iron uptake	Chromosome
apec31	fepA1	Iron uptake	Chromosome
apec31	fepB2	Iron uptake	Chromosome
apec31	fepC3	Iron uptake	Chromosome
apec31	fepD4	Iron uptake	Chromosome
apec31	fepE6	Iron uptake	Chromosome
apec31	fepG5	Iron uptake	Chromosome
apec31	fimA85	Adherence	Chromosome
apec31	fimB57	Adherence	Chromosome
apec31	fimC117	Adherence	Chromosome
apec31	fimD124	Adherence	Chromosome
apec31	fimD134	Adherence	Chromosome
apec31	fimD2178	Adherence	Chromosome
apec31	fimE74	Adherence	Chromosome
apec31	fimF141	Adherence	Chromosome
apec31	fimF147	Adherence	Chromosome
apec31	fimG150	Adherence	Chromosome
apec31	fimG152	Adherence	Chromosome
apec31	fimH171	Adherence	Chromosome
apec31	fimI104	Adherence	Chromosome
apec31	fliA3	Adherence	Chromosome
apec31	fliE8	Adherence	Chromosome
apec31	fliF9	Adherence	Chromosome
apec31	fliG10	Adherence	Chromosome
apec31	fliH11	Adherence	Chromosome
apec31	fliI12	Adherence	Chromosome
apec31	fliJ13	Adherence	Chromosome
apec31	fliM16	Adherence	Chromosome
apec31	fliN17	Adherence	Chromosome
apec31	fliO18	Adherence	Chromosome
apec31	fliP19	Adherence	Chromosome
apec31	fliQ20	Adherence	Chromosome
apec31	fliR21	Adherence	Chromosome
apec31	fliS6	Adherence	Chromosome
apec31	fliT7	Adherence	Chromosome
apec31	fliY1	Adherence	Chromosome
apec31	fliZ2	Adherence	Chromosome
apec31	fyuA4	Iron uptake	Chromosome
apec31	gad17	Miscellaneous	Chromosome
apec31	hlyE43	Toxin	Chromosome
apec31	hlyE49	Toxin	Chromosome
apec31	hlyF4	Toxin	IncF plasmid	apec31:AA176	IncFIB,IncFIC,rep_cluster_2244
apec31	hra1	Miscellaneous	Chromosome
apec31	ibeB23	Invasion	Chromosome
apec31	ibeC46	Invasion	Chromosome
apec31	iroN6	Iron uptake	IncF plasmid	apec31:AA176	IncFIB,IncFIC,rep_cluster_2244
apec31	irp123	Iron uptake	Chromosome
apec31	irp29	Iron uptake	Chromosome
apec31	iss1	Miscellaneous	IncF plasmid	apec31:AA176	IncFIB,IncFIC,rep_cluster_2244
apec31	iss10	Miscellaneous	Chromosome
apec31	iss3	Miscellaneous	Chromosome
apec31	iucC3	Iron uptake	IncF plasmid	apec31:AA176	IncFIB,IncFIC,rep_cluster_2244
apec31	iutA6	Iron uptake	IncF plasmid	apec31:AA176	IncFIB,IncFIC,rep_cluster_2244
apec31	lpfA5	Adherence	Chromosome
apec31	manZ	Miscellaneous	Chromosome
apec31	mchF13	Miscellaneous	IncF plasmid	apec31:AA176	IncFIB,IncFIC,rep_cluster_2244
apec31	ompA1	Miscellaneous	Chromosome
apec31	ompT17	Miscellaneous	Chromosome
apec31	ompT2	Miscellaneous	IncF plasmid	apec31:AA176	IncFIB,IncFIC,rep_cluster_2244
apec31	ratA	Toxin	Chromosome
apec31	ratB	Miscellaneous	Chromosome
apec31	sitA5	Iron uptake	IncF plasmid	apec31:AA176	IncFIB,IncFIC,rep_cluster_2244
apec31	terC23	Miscellaneous	Chromosome
apec31	terC5	Miscellaneous	Chromosome
apec31	traT56	Miscellaneous	IncF plasmid	apec31:AA315	IncFIA,IncFIC
apec31	tsh1	Autotransporter	IncF plasmid	apec31:AA176	IncFIB,IncFIC,rep_cluster_2244
apec31	umuC	Protectins	Chromosome
apec31	umuD	Protectins	Chromosome
apec31	yadH	Miscellaneous	Chromosome
apec32	adhE	Miscellaneous	Chromosome
apec32	aufG	Adherence	Chromosome
apec32	cia3	Toxin	Other plasmid	apec32:AA474	IncI1/B/O
apec32	cia36	Toxin	Other plasmid	apec32:AA474	IncI1/B/O
apec32	cvaA	Secretion	IncF plasmid	apec32:AA176	IncFIB,IncFIC,rep_cluster_2244
apec32	cvaC4	Toxin	IncF plasmid	apec32:AA176	IncFIB,IncFIC,rep_cluster_2244
apec32	cvi	Miscellaneous	IncF plasmid	apec32:AA176	IncFIB,IncFIC,rep_cluster_2244
apec32	dsba	Miscellaneous	Chromosome
apec32	eaeH25	Adherence	Chromosome
apec32	etsA	Miscellaneous	IncF plasmid	apec32:AA176	IncFIB,IncFIC,rep_cluster_2244
apec32	etsB	Miscellaneous	IncF plasmid	apec32:AA176	IncFIB,IncFIC,rep_cluster_2244
apec32	etsC1	Miscellaneous	IncF plasmid	apec32:AA176	IncFIB,IncFIC,rep_cluster_2244
apec32	etsC12	Miscellaneous	IncF plasmid	apec32:AA176	IncFIB,IncFIC,rep_cluster_2244
apec32	feoA	Iron uptake	Chromosome
apec32	feoB	Iron uptake	Chromosome
apec32	fepA1	Iron uptake	Chromosome
apec32	fepB2	Iron uptake	Chromosome
apec32	fepC3	Iron uptake	Chromosome
apec32	fepD4	Iron uptake	Chromosome
apec32	fepE6	Iron uptake	Chromosome
apec32	fepG5	Iron uptake	Chromosome
apec32	fimA85	Adherence	Chromosome
apec32	fimB57	Adherence	Chromosome
apec32	fimC117	Adherence	Chromosome
apec32	fimD124	Adherence	Chromosome
apec32	fimD134	Adherence	Chromosome
apec32	fimD2178	Adherence	Chromosome
apec32	fimE74	Adherence	Chromosome
apec32	fimF141	Adherence	Chromosome
apec32	fimF147	Adherence	Chromosome
apec32	fimG150	Adherence	Chromosome
apec32	fimG152	Adherence	Chromosome
apec32	fimH171	Adherence	Chromosome
apec32	fimI104	Adherence	Chromosome
apec32	fliA3	Adherence	Chromosome
apec32	fliE8	Adherence	Chromosome
apec32	fliF9	Adherence	Chromosome
apec32	fliG10	Adherence	Chromosome
apec32	fliH11	Adherence	Chromosome
apec32	fliI12	Adherence	Chromosome
apec32	fliJ13	Adherence	Chromosome
apec32	fliM16	Adherence	Chromosome
apec32	fliN17	Adherence	Chromosome
apec32	fliO18	Adherence	Chromosome
apec32	fliP19	Adherence	Chromosome
apec32	fliQ20	Adherence	Chromosome
apec32	fliR21	Adherence	Chromosome
apec32	fliS6	Adherence	Chromosome
apec32	fliT7	Adherence	Chromosome
apec32	fliY1	Adherence	Chromosome
apec32	fliZ2	Adherence	Chromosome
apec32	fyuA4	Iron uptake	Chromosome
apec32	gad20	Miscellaneous	Chromosome
apec32	hlyE43	Toxin	Chromosome
apec32	hlyE49	Toxin	Chromosome
apec32	hlyF4	Toxin	IncF plasmid	apec32:AA176	IncFIB,IncFIC,rep_cluster_2244
apec32	hra1	Miscellaneous	Chromosome
apec32	ibeB23	Invasion	Chromosome
apec32	ibeC46	Invasion	Chromosome
apec32	iroN6	Iron uptake	IncF plasmid	apec32:AA176	IncFIB,IncFIC,rep_cluster_2244
apec32	irp123	Iron uptake	Chromosome
apec32	irp29	Iron uptake	Chromosome
apec32	iss1	Miscellaneous	IncF plasmid	apec32:AA176	IncFIB,IncFIC,rep_cluster_2244
apec32	iss10	Miscellaneous	Chromosome
apec32	iss3	Miscellaneous	Chromosome
apec32	iucC3	Iron uptake	IncF plasmid	apec32:AA176	IncFIB,IncFIC,rep_cluster_2244
apec32	iutA6	Iron uptake	IncF plasmid	apec32:AA176	IncFIB,IncFIC,rep_cluster_2244
apec32	lpfA5	Adherence	Chromosome
apec32	manZ	Miscellaneous	Chromosome
apec32	mchF13	Miscellaneous	IncF plasmid	apec32:AA176	IncFIB,IncFIC,rep_cluster_2244
apec32	ompA1	Miscellaneous	Chromosome
apec32	ompT17	Miscellaneous	Chromosome
apec32	ompT2	Miscellaneous	IncF plasmid	apec32:AA176	IncFIB,IncFIC,rep_cluster_2244
apec32	ratA	Toxin	Chromosome
apec32	ratB	Miscellaneous	Chromosome
apec32	sitA5	Iron uptake	IncF plasmid	apec32:AA176	IncFIB,IncFIC,rep_cluster_2244
apec32	terC23	Miscellaneous	Chromosome
apec32	terC5	Miscellaneous	Chromosome
apec32	traT56	Miscellaneous	IncF plasmid	apec32:AA315	IncFIA
apec32	tsh1	Autotransporter	IncF plasmid	apec32:AA176	IncFIB,IncFIC,rep_cluster_2244
apec32	umuC	Protectins	Chromosome
apec32	umuD	Protectins	Chromosome
apec32	yadH	Miscellaneous	Chromosome
apec39	adhE	Miscellaneous	Chromosome
apec39	aufA	Adherence	Chromosome
apec39	aufC	Adherence	Chromosome
apec39	aufE	Adherence	Chromosome
apec39	aufG	Adherence	Chromosome
apec39	chuA3	Iron uptake	Chromosome
apec39	cia17	Toxin	IncF plasmid	apec39:AA176	IncFIB,IncQ1,rep_cluster_2244
apec39	cvaA	Secretion	IncF plasmid	apec39:AA176	IncFIB,IncQ1,rep_cluster_2244
apec39	cvaC4	Toxin	IncF plasmid	apec39:AA176	IncFIB,IncQ1,rep_cluster_2244
apec39	cvi	Miscellaneous	IncF plasmid	apec39:AA176	IncFIB,IncQ1,rep_cluster_2244
apec39	dsba	Miscellaneous	Chromosome
apec39	eaeH12	Adherence	Chromosome
apec39	etsA	Miscellaneous	IncF plasmid	apec39:AA176	IncFIB,IncQ1,rep_cluster_2244
apec39	etsB	Miscellaneous	IncF plasmid	apec39:AA176	IncFIB,IncQ1,rep_cluster_2244
apec39	etsC1	Miscellaneous	IncF plasmid	apec39:AA176	IncFIB,IncQ1,rep_cluster_2244
apec39	etsC12	Miscellaneous	IncF plasmid	apec39:AA176	IncFIB,IncQ1,rep_cluster_2244
apec39	feoA	Iron uptake	Chromosome
apec39	feoB	Iron uptake	Chromosome
apec39	fepA1	Iron uptake	Chromosome
apec39	fepB2	Iron uptake	Chromosome
apec39	fepC3	Iron uptake	Chromosome
apec39	fepD4	Iron uptake	Chromosome
apec39	fepE6	Iron uptake	Chromosome
apec39	fepG5	Iron uptake	Chromosome
apec39	fimA82	Adherence	Chromosome
apec39	fimB61	Adherence	Chromosome
apec39	fimC114	Adherence	Chromosome
apec39	fimD126	Adherence	Chromosome
apec39	fimD6	Adherence	Chromosome
apec39	fimE67	Adherence	Chromosome
apec39	fimF141	Adherence	Chromosome
apec39	fimF146	Adherence	Chromosome
apec39	fimG152	Adherence	Chromosome
apec39	fimG158	Adherence	Chromosome
apec39	fimH162	Adherence	Chromosome
apec39	fimI99	Adherence	Chromosome
apec39	fliA3	Adherence	Chromosome
apec39	fliE8	Adherence	Chromosome
apec39	fliF9	Adherence	Chromosome
apec39	fliG10	Adherence	Chromosome
apec39	fliH11	Adherence	Chromosome
apec39	fliI12	Adherence	Chromosome
apec39	fliJ13	Adherence	Chromosome
apec39	fliK14	Adherence	Chromosome
apec39	fliL15	Adherence	Chromosome
apec39	fliM16	Adherence	Chromosome
apec39	fliN17	Adherence	Chromosome
apec39	fliO18	Adherence	Chromosome
apec39	fliP19	Adherence	Chromosome
apec39	fliQ20	Adherence	Chromosome
apec39	fliR21	Adherence	Chromosome
apec39	fliS6	Adherence	Chromosome
apec39	fliT7	Adherence	Chromosome
apec39	fliY1	Adherence	Chromosome
apec39	fliZ2	Adherence	Chromosome
apec39	fyuA85	Iron uptake	Chromosome
apec39	gad60	Miscellaneous	Chromosome
apec39	gad69	Miscellaneous	Chromosome
apec39	hlyE1	Toxin	Chromosome
apec39	hlyE50	Toxin	Chromosome
apec39	hlyF1	Toxin	IncF plasmid	apec39:AA176	IncFIB,IncQ1,rep_cluster_2244
apec39	hra9	Miscellaneous	Chromosome
apec39	ibeB5	Invasion	Chromosome
apec39	ibeC42	Invasion	Chromosome
apec39	ireA2	Iron uptake	Chromosome
apec39	iroN6	Iron uptake	IncF plasmid	apec39:AA176	IncFIB,IncQ1,rep_cluster_2244
apec39	irp123	Iron uptake	Chromosome
apec39	irp2140	Iron uptake	Chromosome
apec39	iss1	Miscellaneous	IncF plasmid	apec39:AA176	IncFIB,IncQ1,rep_cluster_2244
apec39	iss6	Miscellaneous	Chromosome
apec39	iucC3	Iron uptake	IncF plasmid	apec39:AA176	IncFIB,IncQ1,rep_cluster_2244
apec39	iutA4	Iron uptake	IncF plasmid	apec39:AA176	IncFIB,IncQ1,rep_cluster_2244
apec39	lpfA11	Adherence	Chromosome
apec39	manZ	Miscellaneous	Chromosome
apec39	mchF12	Miscellaneous	IncF plasmid	apec39:AA176	IncFIB,IncQ1,rep_cluster_2244
apec39	ompA1	Miscellaneous	Chromosome
apec39	ompT2	Miscellaneous	IncF plasmid	apec39:AA176	IncFIB,IncQ1,rep_cluster_2244
apec39	ompT229	Miscellaneous	Chromosome
apec39	papC9	Adherence	Chromosome
apec39	pic1	Autotransporter	Chromosome
apec39	ratA	Toxin	Chromosome
apec39	ratB	Miscellaneous	Chromosome
apec39	sitA5	Iron uptake	IncF plasmid	apec39:AA176	IncFIB,IncQ1,rep_cluster_2244
apec39	terC10	Miscellaneous	Chromosome
apec39	terC23	Miscellaneous	Chromosome
apec39	traT29	Miscellaneous	IncF plasmid	apec39:AA176	IncFIB,IncQ1,rep_cluster_2244
apec39	umuC	Protectins	Chromosome
apec39	umuD	Protectins	Chromosome
apec39	vat7	Autotransporter	Chromosome
apec39	yadH	Miscellaneous	Chromosome
apec46	adhE	Miscellaneous	Chromosome
apec46	aufG	Adherence	Chromosome
apec46	cia21	Toxin	Other plasmid	apec46:AA474	IncI-gamma/K1
apec46	cvaA	Secretion	IncF plasmid	apec46:AA176	IncFIA,IncFIB,IncFIC,rep_cluster_2244
apec46	cvaC4	Toxin	IncF plasmid	apec46:AA176	IncFIA,IncFIB,IncFIC,rep_cluster_2244
apec46	cvi	Miscellaneous	IncF plasmid	apec46:AA176	IncFIA,IncFIB,IncFIC,rep_cluster_2244
apec46	dsba	Miscellaneous	Chromosome
apec46	eaeH25	Adherence	Chromosome
apec46	etsA	Miscellaneous	IncF plasmid	apec46:AA176	IncFIA,IncFIB,IncFIC,rep_cluster_2244
apec46	etsB	Miscellaneous	IncF plasmid	apec46:AA176	IncFIA,IncFIB,IncFIC,rep_cluster_2244
apec46	etsC1	Miscellaneous	IncF plasmid	apec46:AA176	IncFIA,IncFIB,IncFIC,rep_cluster_2244
apec46	etsC12	Miscellaneous	IncF plasmid	apec46:AA176	IncFIA,IncFIB,IncFIC,rep_cluster_2244
apec46	feoA	Iron uptake	Chromosome
apec46	feoB	Iron uptake	Chromosome
apec46	fepA1	Iron uptake	Chromosome
apec46	fepB2	Iron uptake	Chromosome
apec46	fepC3	Iron uptake	Chromosome
apec46	fepD4	Iron uptake	Chromosome
apec46	fepE6	Iron uptake	Chromosome
apec46	fepG5	Iron uptake	Chromosome
apec46	fimA85	Adherence	Chromosome
apec46	fimB57	Adherence	Chromosome
apec46	fimC117	Adherence	Chromosome
apec46	fimD124	Adherence	Chromosome
apec46	fimD134	Adherence	Chromosome
apec46	fimD2178	Adherence	Chromosome
apec46	fimE74	Adherence	Chromosome
apec46	fimF141	Adherence	Chromosome
apec46	fimF147	Adherence	Chromosome
apec46	fimG150	Adherence	Chromosome
apec46	fimG152	Adherence	Chromosome
apec46	fimH171	Adherence	Chromosome
apec46	fimI104	Adherence	Chromosome
apec46	fliA3	Adherence	Chromosome
apec46	fliE8	Adherence	Chromosome
apec46	fliF9	Adherence	Chromosome
apec46	fliG10	Adherence	Chromosome
apec46	fliH11	Adherence	Chromosome
apec46	fliI12	Adherence	Chromosome
apec46	fliJ13	Adherence	Chromosome
apec46	fliM16	Adherence	Chromosome
apec46	fliN17	Adherence	Chromosome
apec46	fliO18	Adherence	Chromosome
apec46	fliP19	Adherence	Chromosome
apec46	fliQ20	Adherence	Chromosome
apec46	fliR21	Adherence	Chromosome
apec46	fliS6	Adherence	Chromosome
apec46	fliT7	Adherence	Chromosome
apec46	fliY1	Adherence	Chromosome
apec46	fliZ2	Adherence	Chromosome
apec46	fyuA4	Iron uptake	Chromosome
apec46	gad17	Miscellaneous	Chromosome
apec46	hlyE43	Toxin	Chromosome
apec46	hlyE49	Toxin	Chromosome
apec46	hlyF4	Toxin	IncF plasmid	apec46:AA176	IncFIA,IncFIB,IncFIC,rep_cluster_2244
apec46	hra1	Miscellaneous	Chromosome
apec46	ibeB23	Invasion	Chromosome
apec46	ibeC46	Invasion	Chromosome
apec46	iroN6	Iron uptake	IncF plasmid	apec46:AA176	IncFIA,IncFIB,IncFIC,rep_cluster_2244
apec46	irp123	Iron uptake	Chromosome
apec46	irp29	Iron uptake	Chromosome
apec46	iss1	Miscellaneous	IncF plasmid	apec46:AA176	IncFIA,IncFIB,IncFIC,rep_cluster_2244
apec46	iss10	Miscellaneous	Chromosome
apec46	iss3	Miscellaneous	Chromosome
apec46	iucC3	Iron uptake	IncF plasmid	apec46:AA176	IncFIA,IncFIB,IncFIC,rep_cluster_2244
apec46	iutA6	Iron uptake	IncF plasmid	apec46:AA176	IncFIA,IncFIB,IncFIC,rep_cluster_2244
apec46	lpfA5	Adherence	Chromosome
apec46	manZ	Miscellaneous	Chromosome
apec46	mchF13	Miscellaneous	IncF plasmid	apec46:AA176	IncFIA,IncFIB,IncFIC,rep_cluster_2244
apec46	ompA1	Miscellaneous	Chromosome
apec46	ompT17	Miscellaneous	Chromosome
apec46	ompT2	Miscellaneous	IncF plasmid	apec46:AA176	IncFIA,IncFIB,IncFIC,rep_cluster_2244
apec46	ratA	Toxin	Chromosome
apec46	ratB	Miscellaneous	Chromosome
apec46	sitA5	Iron uptake	IncF plasmid	apec46:AA176	IncFIA,IncFIB,IncFIC,rep_cluster_2244
apec46	terC23	Miscellaneous	Chromosome
apec46	terC5	Miscellaneous	Chromosome
apec46	traT56	Miscellaneous	IncF plasmid	apec46:AA176	IncFIA,IncFIB,IncFIC,rep_cluster_2244
apec46	tsh1	Autotransporter	IncF plasmid	apec46:AA176	IncFIA,IncFIB,IncFIC,rep_cluster_2244
apec46	umuC	Protectins	Chromosome
apec46	umuD	Protectins	Chromosome
apec46	yadH	Miscellaneous	Chromosome
apec47	adhE	Miscellaneous	Chromosome
apec47	aufG	Adherence	Chromosome
apec47	cvaA	Secretion	IncF plasmid	apec47:AA176	IncFIA,IncFIB,IncFIC,rep_cluster_2244
apec47	cvaC4	Toxin	IncF plasmid	apec47:AA176	IncFIA,IncFIB,IncFIC,rep_cluster_2244
apec47	cvi	Miscellaneous	IncF plasmid	apec47:AA176	IncFIA,IncFIB,IncFIC,rep_cluster_2244
apec47	dsba	Miscellaneous	Chromosome
apec47	eaeH25	Adherence	Chromosome
apec47	etsA	Miscellaneous	IncF plasmid	apec47:AA176	IncFIA,IncFIB,IncFIC,rep_cluster_2244
apec47	etsB	Miscellaneous	IncF plasmid	apec47:AA176	IncFIA,IncFIB,IncFIC,rep_cluster_2244
apec47	etsC1	Miscellaneous	IncF plasmid	apec47:AA176	IncFIA,IncFIB,IncFIC,rep_cluster_2244
apec47	etsC12	Miscellaneous	IncF plasmid	apec47:AA176	IncFIA,IncFIB,IncFIC,rep_cluster_2244
apec47	feoA	Iron uptake	Chromosome
apec47	feoB	Iron uptake	Chromosome
apec47	fepA1	Iron uptake	Chromosome
apec47	fepB2	Iron uptake	Chromosome
apec47	fepC3	Iron uptake	Chromosome
apec47	fepD4	Iron uptake	Chromosome
apec47	fepE6	Iron uptake	Chromosome
apec47	fepG5	Iron uptake	Chromosome
apec47	fimA85	Adherence	Chromosome
apec47	fimB57	Adherence	Chromosome
apec47	fimC117	Adherence	Chromosome
apec47	fimD124	Adherence	Chromosome
apec47	fimD134	Adherence	Chromosome
apec47	fimD2178	Adherence	Chromosome
apec47	fimE74	Adherence	Chromosome
apec47	fimF141	Adherence	Chromosome
apec47	fimF147	Adherence	Chromosome
apec47	fimG150	Adherence	Chromosome
apec47	fimG152	Adherence	Chromosome
apec47	fimH171	Adherence	Chromosome
apec47	fimI104	Adherence	Chromosome
apec47	fliA3	Adherence	Chromosome
apec47	fliE8	Adherence	Chromosome
apec47	fliF9	Adherence	Chromosome
apec47	fliG10	Adherence	Chromosome
apec47	fliH11	Adherence	Chromosome
apec47	fliI12	Adherence	Chromosome
apec47	fliJ13	Adherence	Chromosome
apec47	fliM16	Adherence	Chromosome
apec47	fliN17	Adherence	Chromosome
apec47	fliO18	Adherence	Chromosome
apec47	fliP19	Adherence	Chromosome
apec47	fliQ20	Adherence	Chromosome
apec47	fliR21	Adherence	Chromosome
apec47	fliS6	Adherence	Chromosome
apec47	fliT7	Adherence	Chromosome
apec47	fliY1	Adherence	Chromosome
apec47	fliZ2	Adherence	Chromosome
apec47	fyuA4	Iron uptake	Chromosome
apec47	gad17	Miscellaneous	Chromosome
apec47	hlyE43	Toxin	Chromosome
apec47	hlyE49	Toxin	Chromosome
apec47	hlyF4	Toxin	IncF plasmid	apec47:AA176	IncFIA,IncFIB,IncFIC,rep_cluster_2244
apec47	hra1	Miscellaneous	Chromosome
apec47	ibeB23	Invasion	Chromosome
apec47	ibeC46	Invasion	Chromosome
apec47	iroN6	Iron uptake	IncF plasmid	apec47:AA176	IncFIA,IncFIB,IncFIC,rep_cluster_2244
apec47	irp123	Iron uptake	Chromosome
apec47	irp29	Iron uptake	Chromosome
apec47	iss1	Miscellaneous	IncF plasmid	apec47:AA176	IncFIA,IncFIB,IncFIC,rep_cluster_2244
apec47	iss10	Miscellaneous	Chromosome
apec47	iss3	Miscellaneous	Chromosome
apec47	iucC3	Iron uptake	IncF plasmid	apec47:AA176	IncFIA,IncFIB,IncFIC,rep_cluster_2244
apec47	iutA6	Iron uptake	IncF plasmid	apec47:AA176	IncFIA,IncFIB,IncFIC,rep_cluster_2244
apec47	lpfA5	Adherence	Chromosome
apec47	manZ	Miscellaneous	Chromosome
apec47	mchF13	Miscellaneous	IncF plasmid	apec47:AA176	IncFIA,IncFIB,IncFIC,rep_cluster_2244
apec47	ompA1	Miscellaneous	Chromosome
apec47	ompT17	Miscellaneous	Chromosome
apec47	ompT2	Miscellaneous	IncF plasmid	apec47:AA176	IncFIA,IncFIB,IncFIC,rep_cluster_2244
apec47	ratA	Toxin	Chromosome
apec47	ratB	Miscellaneous	Chromosome
apec47	sitA5	Iron uptake	IncF plasmid	apec47:AA176	IncFIA,IncFIB,IncFIC,rep_cluster_2244
apec47	terC23	Miscellaneous	Chromosome
apec47	terC5	Miscellaneous	Chromosome
apec47	traT56	Miscellaneous	IncF plasmid	apec47:AA176	IncFIA,IncFIB,IncFIC,rep_cluster_2244
apec47	tsh1	Autotransporter	IncF plasmid	apec47:AA176	IncFIA,IncFIB,IncFIC,rep_cluster_2244
apec47	umuC	Protectins	Chromosome
apec47	umuD	Protectins	Chromosome
apec47	yadH	Miscellaneous	Chromosome
apec72	adhE	Miscellaneous	Chromosome
apec72	aufG	Adherence	Chromosome
apec72	cvaA	Secretion	IncF plasmid	apec72:AA176	IncFIA,IncFIC,IncFIB,IncFIC,rep_cluster_2244
apec72	cvaC4	Toxin	IncF plasmid	apec72:AA176	IncFIA,IncFIC,IncFIB,IncFIC,rep_cluster_2244
apec72	cvi	Miscellaneous	IncF plasmid	apec72:AA176	IncFIA,IncFIC,IncFIB,IncFIC,rep_cluster_2244
apec72	dsba	Miscellaneous	Chromosome
apec72	eaeH25	Adherence	Chromosome
apec72	etsA	Miscellaneous	IncF plasmid	apec72:AA176	IncFIA,IncFIC,IncFIB,IncFIC,rep_cluster_2244
apec72	etsB	Miscellaneous	IncF plasmid	apec72:AA176	IncFIA,IncFIC,IncFIB,IncFIC,rep_cluster_2244
apec72	etsC1	Miscellaneous	IncF plasmid	apec72:AA176	IncFIA,IncFIC,IncFIB,IncFIC,rep_cluster_2244
apec72	etsC12	Miscellaneous	IncF plasmid	apec72:AA176	IncFIA,IncFIC,IncFIB,IncFIC,rep_cluster_2244
apec72	feoA	Iron uptake	Chromosome
apec72	feoB	Iron uptake	Chromosome
apec72	fepA1	Iron uptake	Chromosome
apec72	fepB2	Iron uptake	Chromosome
apec72	fepC3	Iron uptake	Chromosome
apec72	fepD4	Iron uptake	Chromosome
apec72	fepE6	Iron uptake	Chromosome
apec72	fepG5	Iron uptake	Chromosome
apec72	fimA85	Adherence	Chromosome
apec72	fimB57	Adherence	Chromosome
apec72	fimC117	Adherence	Chromosome
apec72	fimD124	Adherence	Chromosome
apec72	fimD134	Adherence	Chromosome
apec72	fimD2178	Adherence	Chromosome
apec72	fimE74	Adherence	Chromosome
apec72	fimF141	Adherence	Chromosome
apec72	fimF147	Adherence	Chromosome
apec72	fimG150	Adherence	Chromosome
apec72	fimG152	Adherence	Chromosome
apec72	fimH171	Adherence	Chromosome
apec72	fimI104	Adherence	Chromosome
apec72	fliA3	Adherence	Chromosome
apec72	fliE8	Adherence	Chromosome
apec72	fliF9	Adherence	Chromosome
apec72	fliG10	Adherence	Chromosome
apec72	fliH11	Adherence	Chromosome
apec72	fliI12	Adherence	Chromosome
apec72	fliJ13	Adherence	Chromosome
apec72	fliM16	Adherence	Chromosome
apec72	fliN17	Adherence	Chromosome
apec72	fliO18	Adherence	Chromosome
apec72	fliP19	Adherence	Chromosome
apec72	fliQ20	Adherence	Chromosome
apec72	fliR21	Adherence	Chromosome
apec72	fliS6	Adherence	Chromosome
apec72	fliT7	Adherence	Chromosome
apec72	fliY1	Adherence	Chromosome
apec72	fliZ2	Adherence	Chromosome
apec72	fyuA4	Iron uptake	Chromosome
apec72	gad17	Miscellaneous	Chromosome
apec72	hlyE43	Toxin	Chromosome
apec72	hlyE49	Toxin	Chromosome
apec72	hlyF4	Toxin	IncF plasmid	apec72:AA176	IncFIA,IncFIC,IncFIB,IncFIC,rep_cluster_2244
apec72	hra1	Miscellaneous	Chromosome
apec72	ibeB23	Invasion	Chromosome
apec72	ibeC46	Invasion	Chromosome
apec72	iroN6	Iron uptake	IncF plasmid	apec72:AA176	IncFIA,IncFIC,IncFIB,IncFIC,rep_cluster_2244
apec72	irp123	Iron uptake	Chromosome
apec72	irp29	Iron uptake	Chromosome
apec72	iss1	Miscellaneous	IncF plasmid	apec72:AA176	IncFIA,IncFIC,IncFIB,IncFIC,rep_cluster_2244
apec72	iss10	Miscellaneous	Chromosome
apec72	iss3	Miscellaneous	Chromosome
apec72	iucC3	Iron uptake	IncF plasmid	apec72:AA176	IncFIA,IncFIC,IncFIB,IncFIC,rep_cluster_2244
apec72	iutA6	Iron uptake	IncF plasmid	apec72:AA176	IncFIA,IncFIC,IncFIB,IncFIC,rep_cluster_2244
apec72	lpfA5	Adherence	Chromosome
apec72	manZ	Miscellaneous	Chromosome
apec72	mchF13	Miscellaneous	IncF plasmid	apec72:AA176	IncFIA,IncFIC,IncFIB,IncFIC,rep_cluster_2244
apec72	ompA1	Miscellaneous	Chromosome
apec72	ompT17	Miscellaneous	Chromosome
apec72	ompT2	Miscellaneous	IncF plasmid	apec72:AA176	IncFIA,IncFIC,IncFIB,IncFIC,rep_cluster_2244
apec72	ratA	Toxin	Chromosome
apec72	ratB	Miscellaneous	Chromosome
apec72	sitA5	Iron uptake	IncF plasmid	apec72:AA176	IncFIA,IncFIC,IncFIB,IncFIC,rep_cluster_2244
apec72	terC23	Miscellaneous	Chromosome
apec72	terC5	Miscellaneous	Chromosome
apec72	traT56	Miscellaneous	IncF plasmid	apec72:AA176	IncFIA,IncFIC,IncFIB,IncFIC,rep_cluster_2244
apec72	tsh1	Autotransporter	IncF plasmid	apec72:AA176	IncFIA,IncFIC,IncFIB,IncFIC,rep_cluster_2244
apec72	umuC	Protectins	Chromosome
apec72	umuD	Protectins	Chromosome
apec72	yadH	Miscellaneous	Chromosome
apec88	adhE	Miscellaneous	Chromosome
apec88	astA6	Toxin	Chromosome
apec88	aufG	Adherence	Chromosome
apec88	cia20	Toxin	IncF plasmid	apec88:AA304	IncFIA,IncFIC,rep_cluster_2244,IncFIB
apec88	dsba	Miscellaneous	Chromosome
apec88	eaeH23	Adherence	Chromosome
apec88	feoA	Iron uptake	Chromosome
apec88	feoB	Iron uptake	Chromosome
apec88	fepA1	Iron uptake	Chromosome
apec88	fepB2	Iron uptake	Chromosome
apec88	fepC3	Iron uptake	Chromosome
apec88	fepD4	Iron uptake	Chromosome
apec88	fepE6	Iron uptake	Chromosome
apec88	fepG5	Iron uptake	Chromosome
apec88	fimA82	Adherence	Chromosome
apec88	fimB61	Adherence	Chromosome
apec88	fimC113	Adherence	Chromosome
apec88	fimD124	Adherence	Chromosome
apec88	fimD127	Adherence	Chromosome
apec88	fimD2178	Adherence	Chromosome
apec88	fimE67	Adherence	Chromosome
apec88	fimF140	Adherence	Chromosome
apec88	fimF39	Adherence	Chromosome
apec88	fimG149	Adherence	Chromosome
apec88	fimG152	Adherence	Chromosome
apec88	fimH171	Adherence	Chromosome
apec88	fimI101	Adherence	Chromosome
apec88	fliA3	Adherence	Chromosome
apec88	fliE8	Adherence	Chromosome
apec88	fliF9	Adherence	Chromosome
apec88	fliG10	Adherence	Chromosome
apec88	fliH11	Adherence	Chromosome
apec88	fliI12	Adherence	Chromosome
apec88	fliJ13	Adherence	Chromosome
apec88	fliK14	Adherence	Chromosome
apec88	fliL15	Adherence	Chromosome
apec88	fliM16	Adherence	Chromosome
apec88	fliN17	Adherence	Chromosome
apec88	fliO18	Adherence	Chromosome
apec88	fliP19	Adherence	Chromosome
apec88	fliQ20	Adherence	Chromosome
apec88	fliR21	Adherence	Chromosome
apec88	fliS6	Adherence	Chromosome
apec88	fliT7	Adherence	Chromosome
apec88	fliY1	Adherence	Chromosome
apec88	fliZ2	Adherence	Chromosome
apec88	gad17	Miscellaneous	Chromosome
apec88	hlyE42	Toxin	Chromosome
apec88	ibeB19	Invasion	Chromosome
apec88	ibeC45	Invasion	Chromosome
apec88	lpfA3	Adherence	Chromosome
apec88	manZ	Miscellaneous	Chromosome
apec88	ompA1	Miscellaneous	Chromosome
apec88	ompT17	Miscellaneous	Chromosome
apec88	ompT8	Miscellaneous	IncF plasmid	apec88:AA304	IncFIA,IncFIC,rep_cluster_2244,IncFIB
apec88	ratA	Toxin	Chromosome
apec88	ratB	Miscellaneous	Chromosome
apec88	sitA8	Iron uptake	Chromosome
apec88	terC23	Miscellaneous	Chromosome
apec88	terC5	Miscellaneous	Chromosome
apec88	traT27	Miscellaneous	IncF plasmid	apec88:AA304	IncFIA,IncFIC,rep_cluster_2244,IncFIB
apec88	umuC	Protectins	Chromosome
apec88	umuD	Protectins	Chromosome
apec88	yadH	Miscellaneous	Chromosome
apec90	adhE	Miscellaneous	Chromosome
apec90	cbi	Miscellaneous	IncF plasmid	apec90:AA175	IncFIA,IncFIB
apec90	cib1	Toxin	Other plasmid	apec90:AA474	IncI-gamma/K1
apec90	cma12	Toxin	IncF plasmid	apec90:AA175	IncFIA,IncFIB
apec90	cvaC8	Toxin	IncF plasmid	apec90:AA175	IncFIA,IncFIB
apec90	cvi	Miscellaneous	IncF plasmid	apec90:AA175	IncFIA,IncFIB
apec90	dsba	Miscellaneous	Chromosome
apec90	eaeH24	Adherence	Chromosome
apec90	feoA	Iron uptake	Chromosome
apec90	feoB	Iron uptake	Chromosome
apec90	fepA1	Iron uptake	Chromosome
apec90	fepB2	Iron uptake	Chromosome
apec90	fepC3	Iron uptake	Chromosome
apec90	fepD4	Iron uptake	Chromosome
apec90	fepE6	Iron uptake	Chromosome
apec90	fepG5	Iron uptake	Chromosome
apec90	fimA17	Adherence	Chromosome
apec90	fimB61	Adherence	Chromosome
apec90	fimC114	Adherence	Chromosome
apec90	fimD119	Adherence	Chromosome
apec90	fimD2178	Adherence	Chromosome
apec90	fimE72	Adherence	Chromosome
apec90	fimF140	Adherence	Chromosome
apec90	fimF40	Adherence	Chromosome
apec90	fimG45	Adherence	Chromosome
apec90	fimH161	Adherence	Chromosome
apec90	fimI100	Adherence	Chromosome
apec90	fliA3	Adherence	Chromosome
apec90	fliE8	Adherence	Chromosome
apec90	fliF9	Adherence	Chromosome
apec90	fliG10	Adherence	Chromosome
apec90	fliH11	Adherence	Chromosome
apec90	fliI12	Adherence	Chromosome
apec90	fliJ13	Adherence	Chromosome
apec90	fliK14	Adherence	Chromosome
apec90	fliL15	Adherence	Chromosome
apec90	fliM16	Adherence	Chromosome
apec90	fliN17	Adherence	Chromosome
apec90	fliO18	Adherence	Chromosome
apec90	fliP19	Adherence	Chromosome
apec90	fliQ20	Adherence	Chromosome
apec90	fliR21	Adherence	Chromosome
apec90	fliS6	Adherence	Chromosome
apec90	fliT7	Adherence	Chromosome
apec90	fliY1	Adherence	Chromosome
apec90	fliZ2	Adherence	Chromosome
apec90	gad17	Miscellaneous	Chromosome
apec90	gad48	Miscellaneous	Chromosome
apec90	hlyE47	Toxin	Chromosome
apec90	hlyF1	Toxin	IncF plasmid	apec90:AA175	IncFIA,IncFIB
apec90	hra10	Miscellaneous	Chromosome
apec90	ibeB20	Invasion	Chromosome
apec90	ibeC44	Invasion	Chromosome
apec90	iroN6	Iron uptake	IncF plasmid	apec90:AA175	IncFIA,IncFIB
apec90	iss1	Miscellaneous	IncF plasmid	apec90:AA175	IncFIA,IncFIB
apec90	kpsE16	Protectins	Chromosome
apec90	kpsMIII_K962	Protectins	Chromosome
apec90	manZ	Miscellaneous	Chromosome
apec90	ompA1	Miscellaneous	Chromosome
apec90	ompT14	Miscellaneous	Chromosome
apec90	ompT2	Miscellaneous	IncF plasmid	apec90:AA175	IncFIA,IncFIB
apec90	ratA	Toxin	Chromosome
apec90	ratB	Miscellaneous	Chromosome
apec90	sitA5	Iron uptake	IncF plasmid	apec90:AA175	IncFIA,IncFIB
apec90	terC23	Miscellaneous	Chromosome
apec90	terC5	Miscellaneous	Chromosome
apec90	traT13	Miscellaneous	IncF plasmid	apec90:AA175	IncFIA,IncFIB
apec90	umuC	Protectins	Chromosome
apec90	umuD	Protectins	Chromosome
apec90	yadH	Miscellaneous	Chromosome
apec98	adhE	Miscellaneous	Chromosome
apec98	aufG	Adherence	Chromosome
apec98	cba6	Toxin	IncF plasmid	apec98:AA316	IncFIA,IncFII
apec98	cbi	Miscellaneous	IncF plasmid	apec98:AA316	IncFIA,IncFII
apec98	cia17	Toxin	IncF plasmid	apec98:AA176	IncFIA,IncFIC,IncFIB,IncQ1
apec98	cma16	Toxin	IncF plasmid	apec98:AA316	IncFIA,IncFII
apec98	cvaA	Secretion	IncF plasmid	apec98:AA176	IncFIA,IncFIC,IncFIB,IncQ1
apec98	cvaC4	Toxin	IncF plasmid	apec98:AA176	IncFIA,IncFIC,IncFIB,IncQ1
apec98	cvi	Miscellaneous	IncF plasmid	apec98:AA176	IncFIA,IncFIC,IncFIB,IncQ1
apec98	dsba	Miscellaneous	Chromosome
apec98	eaeH25	Adherence	Chromosome
apec98	etsA	Miscellaneous	IncF plasmid	apec98:AA176	IncFIA,IncFIC,IncFIB,IncQ1
apec98	etsB	Miscellaneous	IncF plasmid	apec98:AA176	IncFIA,IncFIC,IncFIB,IncQ1
apec98	etsC1	Miscellaneous	IncF plasmid	apec98:AA176	IncFIA,IncFIC,IncFIB,IncQ1
apec98	etsC12	Miscellaneous	IncF plasmid	apec98:AA176	IncFIA,IncFIC,IncFIB,IncQ1
apec98	feoA	Iron uptake	Chromosome
apec98	feoB	Iron uptake	Chromosome
apec98	fepA1	Iron uptake	Chromosome
apec98	fepB2	Iron uptake	Chromosome
apec98	fepC3	Iron uptake	Chromosome
apec98	fepD4	Iron uptake	Chromosome
apec98	fepE6	Iron uptake	Chromosome
apec98	fepG5	Iron uptake	Chromosome
apec98	fimA17	Adherence	Chromosome
apec98	fimB10	Adherence	Chromosome
apec98	fimC114	Adherence	Chromosome
apec98	fimD124	Adherence	Chromosome
apec98	fimD130	Adherence	Chromosome
apec98	fimD2178	Adherence	Chromosome
apec98	fimE13	Adherence	Chromosome
apec98	fimF141	Adherence	Chromosome
apec98	fimF39	Adherence	Chromosome
apec98	fimG152	Adherence	Chromosome
apec98	fimG44	Adherence	Chromosome
apec98	fimH49	Adherence	Chromosome
apec98	fimI23	Adherence	Chromosome
apec98	fliA3	Adherence	Chromosome
apec98	fliD5	Adherence	Chromosome
apec98	fliE8	Adherence	Chromosome
apec98	fliF9	Adherence	Chromosome
apec98	fliG10	Adherence	Chromosome
apec98	fliH11	Adherence	Chromosome
apec98	fliI12	Adherence	Chromosome
apec98	fliJ13	Adherence	Chromosome
apec98	fliK14	Adherence	Chromosome
apec98	fliL15	Adherence	Chromosome
apec98	fliM16	Adherence	Chromosome
apec98	fliN17	Adherence	Chromosome
apec98	fliO18	Adherence	Chromosome
apec98	fliP19	Adherence	Chromosome
apec98	fliQ20	Adherence	Chromosome
apec98	fliR21	Adherence	Chromosome
apec98	fliS6	Adherence	Chromosome
apec98	fliT7	Adherence	Chromosome
apec98	fliY1	Adherence	Chromosome
apec98	fliZ2	Adherence	Chromosome
apec98	fyuA4	Iron uptake	Chromosome
apec98	gad17	Miscellaneous	Chromosome
apec98	hlyE45	Toxin	Chromosome
apec98	hlyF1	Toxin	IncF plasmid	apec98:AA176	IncFIA,IncFIC,IncFIB,IncQ1
apec98	ibeB23	Invasion	Chromosome
apec98	ibeC34	Invasion	Chromosome
apec98	iroN6	Iron uptake	IncF plasmid	apec98:AA176	IncFIA,IncFIC,IncFIB,IncQ1
apec98	irp123	Iron uptake	Chromosome
apec98	irp2204	Iron uptake	Chromosome
apec98	iss1	Miscellaneous	IncF plasmid	apec98:AA176	IncFIA,IncFIC,IncFIB,IncQ1
apec98	iucC3	Iron uptake	IncF plasmid	apec98:AA176	IncFIA,IncFIC,IncFIB,IncQ1
apec98	iutA4	Iron uptake	IncF plasmid	apec98:AA176	IncFIA,IncFIC,IncFIB,IncQ1
apec98	lpfA5	Adherence	Chromosome
apec98	manZ	Miscellaneous	Chromosome
apec98	mchF12	Miscellaneous	IncF plasmid	apec98:AA176	IncFIA,IncFIC,IncFIB,IncQ1
apec98	ompA1	Miscellaneous	Chromosome
apec98	ompT2	Miscellaneous	IncF plasmid	apec98:AA176	IncFIA,IncFIC,IncFIB,IncQ1
apec98	papC27	Adherence	Chromosome
apec98	ratA	Toxin	Chromosome
apec98	ratB	Miscellaneous	Chromosome
apec98	sitA34	Iron uptake	Chromosome
apec98	sitA9	Iron uptake	IncF plasmid	apec98:AA176	IncFIA,IncFIC,IncFIB,IncQ1
apec98	terC23	Miscellaneous	Chromosome
apec98	terC5	Miscellaneous	Chromosome
apec98	traT38	Miscellaneous	IncF plasmid	apec98:AA176	IncFIA,IncFIC,IncFIB,IncQ1
apec98	traT71	Miscellaneous	IncF plasmid	apec98:AA176	IncFIA,IncFIC,IncFIB,IncQ1
apec98	umuC	Protectins	Chromosome
apec98	umuD	Protectins	Chromosome
apec98	yadH	Miscellaneous	Chromosome
apec105	adhE	Miscellaneous	Chromosome
apec105	astA5	Toxin	Chromosome
apec105	aufA	Adherence	Chromosome
apec105	aufC	Adherence	Chromosome
apec105	aufE	Adherence	Chromosome
apec105	aufG	Adherence	Chromosome
apec105	cea9	Toxin	Other plasmid	apec105:AC509	rep_cluster_2350
apec105	celb9	Miscellaneous	Other plasmid	apec105:AA576	rep_cluster_2150
apec105	chuA3	Iron uptake	Chromosome
apec105	cib1	Toxin	Other plasmid	apec105:AA474	IncI-gamma/K1
apec105	dsba	Miscellaneous	Chromosome
apec105	eaeH20	Adherence	Chromosome
apec105	eitA	Iron uptake	IncF plasmid	apec105:AA176	IncFIB,IncFIC,rep_cluster_2244
apec105	eitB	Iron uptake	IncF plasmid	apec105:AA176	IncFIB,IncFIC,rep_cluster_2244
apec105	etsA	Miscellaneous	IncF plasmid	apec105:AA176	IncFIB,IncFIC,rep_cluster_2244
apec105	etsB	Miscellaneous	IncF plasmid	apec105:AA176	IncFIB,IncFIC,rep_cluster_2244
apec105	etsC1	Miscellaneous	IncF plasmid	apec105:AA176	IncFIB,IncFIC,rep_cluster_2244
apec105	etsC12	Miscellaneous	IncF plasmid	apec105:AA176	IncFIB,IncFIC,rep_cluster_2244
apec105	feoA	Iron uptake	Chromosome
apec105	feoB	Iron uptake	Chromosome
apec105	fepA1	Iron uptake	Chromosome
apec105	fepB2	Iron uptake	Chromosome
apec105	fepC3	Iron uptake	Chromosome
apec105	fepD4	Iron uptake	Chromosome
apec105	fepE6	Iron uptake	Chromosome
apec105	fepG5	Iron uptake	Chromosome
apec105	fimA82	Adherence	Chromosome
apec105	fimB61	Adherence	Chromosome
apec105	fimC114	Adherence	Chromosome
apec105	fimD126	Adherence	Chromosome
apec105	fimD6	Adherence	Chromosome
apec105	fimE67	Adherence	Chromosome
apec105	fimF141	Adherence	Chromosome
apec105	fimF146	Adherence	Chromosome
apec105	fimG152	Adherence	Chromosome
apec105	fimG158	Adherence	Chromosome
apec105	fimH162	Adherence	Chromosome
apec105	fimI99	Adherence	Chromosome
apec105	fliA3	Adherence	Chromosome
apec105	fliE8	Adherence	Chromosome
apec105	fliF9	Adherence	Chromosome
apec105	fliG10	Adherence	Chromosome
apec105	fliH11	Adherence	Chromosome
apec105	fliI12	Adherence	Chromosome
apec105	fliJ13	Adherence	Chromosome
apec105	fliK14	Adherence	Chromosome
apec105	fliL15	Adherence	Chromosome
apec105	fliM16	Adherence	Chromosome
apec105	fliN17	Adherence	Chromosome
apec105	fliO18	Adherence	Chromosome
apec105	fliP19	Adherence	Chromosome
apec105	fliQ20	Adherence	Chromosome
apec105	fliR21	Adherence	Chromosome
apec105	fliS6	Adherence	Chromosome
apec105	fliT7	Adherence	Chromosome
apec105	fliY1	Adherence	Chromosome
apec105	fliZ2	Adherence	Chromosome
apec105	fyuA85	Iron uptake	Chromosome
apec105	hlyE1	Toxin	Chromosome
apec105	hlyE50	Toxin	Chromosome
apec105	hlyF15	Toxin	IncF plasmid	apec105:AA176	IncFIB,IncFIC,rep_cluster_2244
apec105	ibeB7	Invasion	Chromosome
apec105	ibeC42	Invasion	Chromosome
apec105	ireA2	Iron uptake	Chromosome
apec105	irp123	Iron uptake	Chromosome
apec105	irp280	Iron uptake	Chromosome
apec105	iss1	Miscellaneous	IncF plasmid	apec105:AA176	IncFIB,IncFIC,rep_cluster_2244
apec105	iss6	Miscellaneous	Chromosome
apec105	iucC3	Iron uptake	IncF plasmid	apec105:AA176	IncFIB,IncFIC,rep_cluster_2244
apec105	iutA4	Iron uptake	IncF plasmid	apec105:AA176	IncFIB,IncFIC,rep_cluster_2244
apec105	lpfA11	Adherence	Chromosome
apec105	manZ	Miscellaneous	Chromosome
apec105	ompA1	Miscellaneous	Chromosome
apec105	ompT2	Miscellaneous	IncF plasmid	apec105:AA176	IncFIB,IncFIC,rep_cluster_2244
apec105	ompT229	Miscellaneous	Chromosome
apec105	pic1	Autotransporter	Chromosome
apec105	ratA	Toxin	Chromosome
apec105	ratB	Miscellaneous	Chromosome
apec105	sitA5	Iron uptake	IncF plasmid	apec105:AA176	IncFIB,IncFIC,rep_cluster_2244
apec105	terC10	Miscellaneous	Chromosome
apec105	terC23	Miscellaneous	Chromosome
apec105	traT12	Miscellaneous	IncF plasmid	apec105:AA176	IncFIB,IncFIC,rep_cluster_2244
apec105	umuC	Protectins	Chromosome
apec105	umuD	Protectins	Chromosome
apec105	yadH	Miscellaneous	Chromosome
apec106	adhE	Miscellaneous	Chromosome
apec106	air4	Autotransporter	Chromosome
apec106	astA6	Toxin	Chromosome
apec106	chuA15	Iron uptake	Chromosome
apec106	dsba	Miscellaneous	Chromosome
apec106	eilA1	Miscellaneous	Chromosome
apec106	feoA	Iron uptake	Chromosome
apec106	feoB	Iron uptake	Chromosome
apec106	fepA1	Iron uptake	Chromosome
apec106	fepB2	Iron uptake	Chromosome
apec106	fepC3	Iron uptake	Chromosome
apec106	fepD4	Iron uptake	Chromosome
apec106	fepE6	Iron uptake	Chromosome
apec106	fepG5	Iron uptake	Chromosome
apec106	fimA82	Adherence	Chromosome
apec106	fimB61	Adherence	Chromosome
apec106	fimC114	Adherence	Chromosome
apec106	fimD121	Adherence	Chromosome
apec106	fimD124	Adherence	Chromosome
apec106	fimD2178	Adherence	Chromosome
apec106	fimE67	Adherence	Chromosome
apec106	fimF141	Adherence	Chromosome
apec106	fimF146	Adherence	Chromosome
apec106	fimG151	Adherence	Chromosome
apec106	fimG152	Adherence	Chromosome
apec106	fimH169	Adherence	Chromosome
apec106	fimI99	Adherence	Chromosome
apec106	fliA3	Adherence	Chromosome
apec106	fliD5	Adherence	Chromosome
apec106	fliE8	Adherence	Chromosome
apec106	fliF9	Adherence	Chromosome
apec106	fliG10	Adherence	Chromosome
apec106	fliH11	Adherence	Chromosome
apec106	fliI12	Adherence	Chromosome
apec106	fliJ13	Adherence	Chromosome
apec106	fliK14	Adherence	Chromosome
apec106	fliL15	Adherence	Chromosome
apec106	fliM16	Adherence	Chromosome
apec106	fliN17	Adherence	Chromosome
apec106	fliO18	Adherence	Chromosome
apec106	fliP19	Adherence	Chromosome
apec106	fliQ20	Adherence	Chromosome
apec106	fliR21	Adherence	Chromosome
apec106	fliS6	Adherence	Chromosome
apec106	fliT7	Adherence	Chromosome
apec106	fliY1	Adherence	Chromosome
apec106	fliZ2	Adherence	Chromosome
apec106	hlyE46	Toxin	Chromosome
apec106	hra6	Miscellaneous	Chromosome
apec106	ibeB14	Invasion	Chromosome
apec106	ibeC42	Invasion	Chromosome
apec106	iss6	Miscellaneous	Chromosome
apec106	manZ	Miscellaneous	Chromosome
apec106	ompA1	Miscellaneous	Chromosome
apec106	ratA	Toxin	Chromosome
apec106	ratB	Miscellaneous	Chromosome
apec106	sitA8	Iron uptake	Chromosome
apec106	terC10	Miscellaneous	Chromosome
apec106	terC23	Miscellaneous	Chromosome
apec106	traT18	Miscellaneous	IncF plasmid	apec106:AA319	IncFIC,IncQ1,rep_cluster_2244
apec106	umuC	Protectins	Chromosome
apec106	umuD	Protectins	Chromosome
apec106	yadH	Miscellaneous	Chromosome
apec107	O2ColV39	Toxin	IncF plasmid	apec107:AA176	IncFIB,IncFIC,rep_cluster_2244,IncQ1
apec107	adhE	Miscellaneous	Chromosome
apec107	cba15	Toxin	IncF plasmid	apec107:AA176	IncFIB,IncFIC,rep_cluster_2244,IncQ1
apec107	cbi	Miscellaneous	IncF plasmid	apec107:AA176	IncFIB,IncFIC,rep_cluster_2244,IncQ1
apec107	cia20	Toxin	Chromosome
apec107	cma8	Toxin	IncF plasmid	apec107:AA176	IncFIB,IncFIC,rep_cluster_2244,IncQ1
apec107	cvaA	Secretion	IncF plasmid	apec107:AA176	IncFIB,IncFIC,rep_cluster_2244,IncQ1
apec107	cvaC4	Toxin	IncF plasmid	apec107:AA176	IncFIB,IncFIC,rep_cluster_2244,IncQ1
apec107	cvi	Miscellaneous	IncF plasmid	apec107:AA176	IncFIB,IncFIC,rep_cluster_2244,IncQ1
apec107	dsba	Miscellaneous	Chromosome
apec107	eaeH24	Adherence	Chromosome
apec107	etsA	Miscellaneous	IncF plasmid	apec107:AA176	IncFIB,IncFIC,rep_cluster_2244,IncQ1
apec107	etsB	Miscellaneous	IncF plasmid	apec107:AA176	IncFIB,IncFIC,rep_cluster_2244,IncQ1
apec107	etsC18	Miscellaneous	IncF plasmid	apec107:AA176	IncFIB,IncFIC,rep_cluster_2244,IncQ1
apec107	feoA	Iron uptake	Chromosome
apec107	feoB	Iron uptake	Chromosome
apec107	fepA1	Iron uptake	Chromosome
apec107	fepB2	Iron uptake	Chromosome
apec107	fepC3	Iron uptake	Chromosome
apec107	fepD4	Iron uptake	Chromosome
apec107	fepE6	Iron uptake	Chromosome
apec107	fepG5	Iron uptake	Chromosome
apec107	fimA21	Adherence	Chromosome
apec107	fimB62	Adherence	Chromosome
apec107	fimC116	Adherence	Chromosome
apec107	fimD132	Adherence	Chromosome
apec107	fimD2178	Adherence	Chromosome
apec107	fimE73	Adherence	Chromosome
apec107	fimF140	Adherence	Chromosome
apec107	fimF146	Adherence	Chromosome
apec107	fimG152	Adherence	Chromosome
apec107	fimG158	Adherence	Chromosome
apec107	fimH168	Adherence	Chromosome
apec107	fimI90	Adherence	Chromosome
apec107	fliA3	Adherence	Chromosome
apec107	fliD5	Adherence	Chromosome
apec107	fliE8	Adherence	Chromosome
apec107	fliF9	Adherence	Chromosome
apec107	fliG10	Adherence	Chromosome
apec107	fliH11	Adherence	Chromosome
apec107	fliI12	Adherence	Chromosome
apec107	fliJ13	Adherence	Chromosome
apec107	fliK14	Adherence	Chromosome
apec107	fliL15	Adherence	Chromosome
apec107	fliM16	Adherence	Chromosome
apec107	fliN17	Adherence	Chromosome
apec107	fliO18	Adherence	Chromosome
apec107	fliP19	Adherence	Chromosome
apec107	fliQ20	Adherence	Chromosome
apec107	fliR21	Adherence	Chromosome
apec107	fliS6	Adherence	Chromosome
apec107	fliT7	Adherence	Chromosome
apec107	fliY1	Adherence	Chromosome
apec107	fliZ2	Adherence	Chromosome
apec107	gad17	Miscellaneous	Chromosome
apec107	hlyE47	Toxin	Chromosome
apec107	hlyF4	Toxin	IncF plasmid	apec107:AA176	IncFIB,IncFIC,rep_cluster_2244,IncQ1
apec107	ibeB20	Invasion	Chromosome
apec107	ibeC44	Invasion	Chromosome
apec107	iroN6	Iron uptake	IncF plasmid	apec107:AA176	IncFIB,IncFIC,rep_cluster_2244,IncQ1
apec107	iss1	Miscellaneous	IncF plasmid	apec107:AA176	IncFIB,IncFIC,rep_cluster_2244,IncQ1
apec107	iucC3	Iron uptake	IncF plasmid	apec107:AA176	IncFIB,IncFIC,rep_cluster_2244,IncQ1
apec107	iutA3	Iron uptake	IncF plasmid	apec107:AA176	IncFIB,IncFIC,rep_cluster_2244,IncQ1
apec107	manZ	Miscellaneous	Chromosome
apec107	mchF15	Miscellaneous	IncF plasmid	apec107:AA176	IncFIB,IncFIC,rep_cluster_2244,IncQ1
apec107	ompA1	Miscellaneous	Chromosome
apec107	ompT2	Miscellaneous	IncF plasmid	apec107:AA176	IncFIB,IncFIC,rep_cluster_2244,IncQ1
apec107	ratA	Toxin	Chromosome
apec107	ratB	Miscellaneous	Chromosome
apec107	sitA16	Iron uptake	IncF plasmid	apec107:AA176	IncFIB,IncFIC,rep_cluster_2244,IncQ1
apec107	terC23	Miscellaneous	Chromosome
apec107	terC5	Miscellaneous	Chromosome
apec107	traT2	Miscellaneous	IncF plasmid	apec107:AA176	IncFIB,IncFIC,rep_cluster_2244,IncQ1
apec107	tsh1	Autotransporter	Chromosome
apec107	umuC	Protectins	Chromosome
apec107	umuD	Protectins	Chromosome
apec107	yadH	Miscellaneous	Chromosome
apec110	adhE	Miscellaneous	Chromosome
apec110	cba15	Toxin	IncF plasmid	apec110:AA179	IncFIB,IncFIC,rep_cluster_2244
apec110	cbi	Miscellaneous	IncF plasmid	apec110:AA179	IncFIB,IncFIC,rep_cluster_2244
apec110	cia20	Toxin	IncF plasmid	apec110:AA179	IncFIB,IncFIC,rep_cluster_2244
apec110	cma8	Toxin	IncF plasmid	apec110:AA179	IncFIB,IncFIC,rep_cluster_2244
apec110	cvaA	Secretion	IncF plasmid	apec110:AA179	IncFIB,IncFIC,rep_cluster_2244
apec110	cvaC4	Toxin	IncF plasmid	apec110:AA179	IncFIB,IncFIC,rep_cluster_2244
apec110	cvi	Miscellaneous	IncF plasmid	apec110:AA179	IncFIB,IncFIC,rep_cluster_2244
apec110	dsba	Miscellaneous	Chromosome
apec110	eaeH24	Adherence	Chromosome
apec110	etsA	Miscellaneous	IncF plasmid	apec110:AA179	IncFIB,IncFIC,rep_cluster_2244
apec110	etsB	Miscellaneous	IncF plasmid	apec110:AA179	IncFIB,IncFIC,rep_cluster_2244
apec110	etsC18	Miscellaneous	IncF plasmid	apec110:AA179	IncFIB,IncFIC,rep_cluster_2244
apec110	feoA	Iron uptake	Chromosome
apec110	feoB	Iron uptake	Chromosome
apec110	fepA1	Iron uptake	Chromosome
apec110	fepB2	Iron uptake	Chromosome
apec110	fepC3	Iron uptake	Chromosome
apec110	fepD4	Iron uptake	Chromosome
apec110	fepE6	Iron uptake	Chromosome
apec110	fepG5	Iron uptake	Chromosome
apec110	fimA21	Adherence	Chromosome
apec110	fimB62	Adherence	Chromosome
apec110	fimC116	Adherence	Chromosome
apec110	fimD132	Adherence	Chromosome
apec110	fimD2178	Adherence	Chromosome
apec110	fimE73	Adherence	Chromosome
apec110	fimF140	Adherence	Chromosome
apec110	fimF146	Adherence	Chromosome
apec110	fimG152	Adherence	Chromosome
apec110	fimG158	Adherence	Chromosome
apec110	fimH168	Adherence	Chromosome
apec110	fimI90	Adherence	Chromosome
apec110	fliA3	Adherence	Chromosome
apec110	fliD5	Adherence	Chromosome
apec110	fliE8	Adherence	Chromosome
apec110	fliF9	Adherence	Chromosome
apec110	fliG10	Adherence	Chromosome
apec110	fliH11	Adherence	Chromosome
apec110	fliI12	Adherence	Chromosome
apec110	fliJ13	Adherence	Chromosome
apec110	fliK14	Adherence	Chromosome
apec110	fliL15	Adherence	Chromosome
apec110	fliM16	Adherence	Chromosome
apec110	fliN17	Adherence	Chromosome
apec110	fliO18	Adherence	Chromosome
apec110	fliP19	Adherence	Chromosome
apec110	fliQ20	Adherence	Chromosome
apec110	fliR21	Adherence	Chromosome
apec110	fliS6	Adherence	Chromosome
apec110	fliT7	Adherence	Chromosome
apec110	fliY1	Adherence	Chromosome
apec110	fliZ2	Adherence	Chromosome
apec110	gad17	Miscellaneous	Chromosome
apec110	hlyE47	Toxin	Chromosome
apec110	hlyF4	Toxin	IncF plasmid	apec110:AA179	IncFIB,IncFIC,rep_cluster_2244
apec110	ibeB20	Invasion	Chromosome
apec110	ibeC44	Invasion	Chromosome
apec110	iroN6	Iron uptake	IncF plasmid	apec110:AA179	IncFIB,IncFIC,rep_cluster_2244
apec110	iss1	Miscellaneous	IncF plasmid	apec110:AA179	IncFIB,IncFIC,rep_cluster_2244
apec110	iucC3	Iron uptake	IncF plasmid	apec110:AA179	IncFIB,IncFIC,rep_cluster_2244
apec110	iutA3	Iron uptake	IncF plasmid	apec110:AA179	IncFIB,IncFIC,rep_cluster_2244
apec110	manZ	Miscellaneous	Chromosome
apec110	mchF15	Miscellaneous	IncF plasmid	apec110:AA179	IncFIB,IncFIC,rep_cluster_2244
apec110	ompA1	Miscellaneous	Chromosome
apec110	ompT2	Miscellaneous	IncF plasmid	apec110:AA179	IncFIB,IncFIC,rep_cluster_2244
apec110	ratA	Toxin	Chromosome
apec110	ratB	Miscellaneous	Chromosome
apec110	sitA16	Iron uptake	IncF plasmid	apec110:AA179	IncFIB,IncFIC,rep_cluster_2244
apec110	terC23	Miscellaneous	Chromosome
apec110	terC5	Miscellaneous	Chromosome
apec110	traT2	Miscellaneous	IncF plasmid	apec110:AA179	IncFIB,IncFIC,rep_cluster_2244
apec110	tsh1	Autotransporter	IncF plasmid	apec110:AA179	IncFIB,IncFIC,rep_cluster_2244
apec110	umuC	Protectins	Chromosome
apec110	umuD	Protectins	Chromosome
apec110	yadH	Miscellaneous	Chromosome
apec115	adhE	Miscellaneous	Chromosome
apec115	aufG	Adherence	Chromosome
apec115	cia20	Toxin	IncF plasmid	apec115:AA176	IncFIB,rep_cluster_2244
apec115	cia36	Toxin	IncF plasmid	apec115:AA176	IncFIB,rep_cluster_2244
apec115	cvaA	Secretion	IncF plasmid	apec115:AA176	IncFIB,rep_cluster_2244
apec115	cvaC4	Toxin	IncF plasmid	apec115:AA176	IncFIB,rep_cluster_2244
apec115	cvi	Miscellaneous	IncF plasmid	apec115:AA176	IncFIB,rep_cluster_2244
apec115	dsba	Miscellaneous	Chromosome
apec115	eaeH25	Adherence	Chromosome
apec115	etsA	Miscellaneous	IncF plasmid	apec115:AA176	IncFIB,rep_cluster_2244
apec115	etsB	Miscellaneous	IncF plasmid	apec115:AA176	IncFIB,rep_cluster_2244
apec115	etsC1	Miscellaneous	IncF plasmid	apec115:AA176	IncFIB,rep_cluster_2244
apec115	etsC12	Miscellaneous	IncF plasmid	apec115:AA176	IncFIB,rep_cluster_2244
apec115	feoA	Iron uptake	Chromosome
apec115	feoB	Iron uptake	Chromosome
apec115	fepA1	Iron uptake	Chromosome
apec115	fepB2	Iron uptake	Chromosome
apec115	fepC3	Iron uptake	Chromosome
apec115	fepD4	Iron uptake	Chromosome
apec115	fepE6	Iron uptake	Chromosome
apec115	fepG5	Iron uptake	Chromosome
apec115	fimA85	Adherence	Chromosome
apec115	fimB57	Adherence	Chromosome
apec115	fimC117	Adherence	Chromosome
apec115	fimD124	Adherence	Chromosome
apec115	fimD134	Adherence	Chromosome
apec115	fimD2178	Adherence	Chromosome
apec115	fimE74	Adherence	Chromosome
apec115	fimF141	Adherence	Chromosome
apec115	fimF147	Adherence	Chromosome
apec115	fimG150	Adherence	Chromosome
apec115	fimG152	Adherence	Chromosome
apec115	fimH171	Adherence	Chromosome
apec115	fimI104	Adherence	Chromosome
apec115	fliA3	Adherence	Chromosome
apec115	fliD5	Adherence	Chromosome
apec115	fliS6	Adherence	Chromosome
apec115	fliT7	Adherence	Chromosome
apec115	fliY1	Adherence	Chromosome
apec115	fliZ2	Adherence	Chromosome
apec115	fyuA12	Iron uptake	Chromosome
apec115	gad26	Miscellaneous	Chromosome
apec115	hlyE43	Toxin	Chromosome
apec115	hlyE49	Toxin	Chromosome
apec115	hlyF4	Toxin	IncF plasmid	apec115:AA176	IncFIB,rep_cluster_2244
apec115	ibeB23	Invasion	Chromosome
apec115	ibeC46	Invasion	Chromosome
apec115	iroN6	Iron uptake	IncF plasmid	apec115:AA176	IncFIB,rep_cluster_2244
apec115	irp15	Iron uptake	Chromosome
apec115	irp273	Iron uptake	Chromosome
apec115	iss1	Miscellaneous	IncF plasmid	apec115:AA176	IncFIB,rep_cluster_2244
apec115	iss10	Miscellaneous	Chromosome
apec115	iss3	Miscellaneous	Chromosome
apec115	iucC3	Iron uptake	IncF plasmid	apec115:AA176	IncFIB,rep_cluster_2244
apec115	iutA6	Iron uptake	IncF plasmid	apec115:AA176	IncFIB,rep_cluster_2244
apec115	lpfA5	Adherence	Chromosome
apec115	manZ	Miscellaneous	Chromosome
apec115	mchF12	Miscellaneous	IncF plasmid	apec115:AA176	IncFIB,rep_cluster_2244
apec115	ompA1	Miscellaneous	Chromosome
apec115	ompT2	Miscellaneous	IncF plasmid	apec115:AA176	IncFIB,rep_cluster_2244
apec115	ompT49	Miscellaneous	Chromosome
apec115	ratA	Toxin	Chromosome
apec115	ratB	Miscellaneous	Chromosome
apec115	sitA5	Iron uptake	IncF plasmid	apec115:AA176	IncFIB,rep_cluster_2244
apec115	terC23	Miscellaneous	Chromosome
apec115	terC5	Miscellaneous	Chromosome
apec115	umuC	Protectins	Chromosome
apec115	umuD	Protectins	Chromosome
apec115	yadH	Miscellaneous	Chromosome
apec124	adhE	Miscellaneous	Chromosome
apec124	celb2	Miscellaneous	Other plasmid	apec124:AA979	Col156
apec124	chuA52	Iron uptake	Chromosome
apec124	cvaA	Secretion	IncF plasmid	apec124:AA179	IncFIB,IncFIC,IncFII
apec124	cvaA	Secretion	IncF plasmid	apec124:AA179	IncFIB,IncFIC,IncFII
apec124	cvaC4	Toxin	IncF plasmid	apec124:AA179	IncFIB,IncFIC,IncFII
apec124	cvi	Miscellaneous	IncF plasmid	apec124:AA179	IncFIB,IncFIC,IncFII
apec124	dsba	Miscellaneous	Chromosome
apec124	eaeH19	Adherence	Chromosome
apec124	eilA3	Miscellaneous	Chromosome
apec124	etsA	Miscellaneous	IncF plasmid	apec124:AA179	IncFIB,IncFIC,IncFII
apec124	etsB	Miscellaneous	IncF plasmid	apec124:AA179	IncFIB,IncFIC,IncFII
apec124	etsC1	Miscellaneous	IncF plasmid	apec124:AA179	IncFIB,IncFIC,IncFII
apec124	etsC12	Miscellaneous	IncF plasmid	apec124:AA179	IncFIB,IncFIC,IncFII
apec124	feoA	Iron uptake	Chromosome
apec124	feoB	Iron uptake	Chromosome
apec124	fepA1	Iron uptake	Chromosome
apec124	fepB2	Iron uptake	Chromosome
apec124	fepC3	Iron uptake	Chromosome
apec124	fepD4	Iron uptake	Chromosome
apec124	fepE6	Iron uptake	Chromosome
apec124	fepG5	Iron uptake	Chromosome
apec124	fimB55	Adherence	Chromosome
apec124	fimC113	Adherence	Chromosome
apec124	fimD121	Adherence	Chromosome
apec124	fimD126	Adherence	Chromosome
apec124	fimD2178	Adherence	Chromosome
apec124	fimE2	Adherence	Chromosome
apec124	fimF141	Adherence	Chromosome
apec124	fimF42	Adherence	Chromosome
apec124	fimG152	Adherence	Chromosome
apec124	fimG48	Adherence	Chromosome
apec124	fimH160	Adherence	Chromosome
apec124	fimI27	Adherence	Chromosome
apec124	fliA3	Adherence	Chromosome
apec124	fliE8	Adherence	Chromosome
apec124	fliF9	Adherence	Chromosome
apec124	fliG10	Adherence	Chromosome
apec124	fliH11	Adherence	Chromosome
apec124	fliI12	Adherence	Chromosome
apec124	fliJ13	Adherence	Chromosome
apec124	fliK14	Adherence	Chromosome
apec124	fliL15	Adherence	Chromosome
apec124	fliM16	Adherence	Chromosome
apec124	fliN17	Adherence	Chromosome
apec124	fliO18	Adherence	Chromosome
apec124	fliP19	Adherence	Chromosome
apec124	fliQ20	Adherence	Chromosome
apec124	fliR21	Adherence	Chromosome
apec124	fliS6	Adherence	Chromosome
apec124	fliT7	Adherence	Chromosome
apec124	fliY1	Adherence	Chromosome
apec124	fliZ2	Adherence	Chromosome
apec124	focX16	Miscellaneous	Chromosome
apec124	hlyE45	Toxin	Chromosome
apec124	hlyF4	Toxin	IncF plasmid	apec124:AA179	IncFIB,IncFIC,IncFII
apec124	hra9	Miscellaneous	Chromosome
apec124	ibeB23	Invasion	Chromosome
apec124	ibeC40	Invasion	Chromosome
apec124	iha17	Adherence	Chromosome
apec124	iroN6	Iron uptake	IncF plasmid	apec124:AA179	IncFIB,IncFIC,IncFII
apec124	iss1	Miscellaneous	IncF plasmid	apec124:AA179	IncFIB,IncFIC,IncFII
apec124	iucC3	Iron uptake	IncF plasmid	apec124:AA179	IncFIB,IncFIC,IncFII
apec124	iutA10	Iron uptake	IncF plasmid	apec124:AA179	IncFIB,IncFIC,IncFII
apec124	kpsD1	Protectins	Chromosome
apec124	kpsE18	Protectins	Chromosome
apec124	kpsMII_K510	Protectins	Chromosome
apec124	kpsT_K1	Protectins	Chromosome
apec124	lpfA11	Adherence	Chromosome
apec124	manZ	Miscellaneous	Chromosome
apec124	mchB1	Toxin	Chromosome
apec124	mchC5	Toxin	Chromosome
apec124	mchF13	Miscellaneous	IncF plasmid	apec124:AA179	IncFIB,IncFIC,IncFII
apec124	mchF3	Miscellaneous	Chromosome
apec124	mcmA4	Toxin	Chromosome
apec124	ompA1	Miscellaneous	Chromosome
apec124	ompT2	Miscellaneous	IncF plasmid	apec124:AA179	IncFIB,IncFIC,IncFII
apec124	ompT59	Miscellaneous	Chromosome
apec124	ratA	Toxin	Chromosome
apec124	ratB	Miscellaneous	Chromosome
apec124	sitA5	Iron uptake	IncF plasmid	apec124:AA179	IncFIB,IncFIC,IncFII
apec124	terC23	Miscellaneous	Chromosome
apec124	terC5	Miscellaneous	Chromosome
apec124	traT2	Miscellaneous	IncF plasmid	apec124:AA179	IncFIB,IncFIC,IncFII
apec124	tsh1	Autotransporter	IncF plasmid	apec124:AA179	IncFIB,IncFIC,IncFII
apec124	umuC	Protectins	Chromosome
apec124	umuD	Protectins	Chromosome
apec124	yadH	Miscellaneous	Chromosome
apec124	yfcV42	Adherence	Chromosome
apec128	adhE	Miscellaneous	Chromosome
apec128	air4	Autotransporter	Chromosome
apec128	cbi	Miscellaneous	IncF plasmid	apec128:AA176	IncFIA,IncFIB,IncFIC,rep_cluster_2244
apec128	chuA5	Iron uptake	Chromosome
apec128	cib2	Toxin	Other plasmid	apec128:AA281	IncK2/Z
apec128	cma12	Toxin	IncF plasmid	apec128:AA176	IncFIA,IncFIB,IncFIC,rep_cluster_2244
apec128	cvaA	Secretion	IncF plasmid	apec128:AA176	IncFIA,IncFIB,IncFIC,rep_cluster_2244
apec128	dsba	Miscellaneous	Chromosome
apec128	eaeH24	Adherence	Chromosome
apec128	eilA3	Miscellaneous	Chromosome
apec128	eitA	Iron uptake	IncF plasmid	apec128:AA176	IncFIA,IncFIB,IncFIC,rep_cluster_2244
apec128	eitB	Iron uptake	IncF plasmid	apec128:AA176	IncFIA,IncFIB,IncFIC,rep_cluster_2244
apec128	etsA	Miscellaneous	IncF plasmid	apec128:AA176	IncFIA,IncFIB,IncFIC,rep_cluster_2244
apec128	etsB	Miscellaneous	IncF plasmid	apec128:AA176	IncFIA,IncFIB,IncFIC,rep_cluster_2244
apec128	etsC1	Miscellaneous	IncF plasmid	apec128:AA176	IncFIA,IncFIB,IncFIC,rep_cluster_2244
apec128	feoA	Iron uptake	Chromosome
apec128	feoB	Iron uptake	Chromosome
apec128	fepA1	Iron uptake	Chromosome
apec128	fepB2	Iron uptake	Chromosome
apec128	fepC3	Iron uptake	Chromosome
apec128	fepD4	Iron uptake	Chromosome
apec128	fepE6	Iron uptake	Chromosome
apec128	fepG5	Iron uptake	Chromosome
apec128	fimA17	Adherence	Chromosome
apec128	fimB10	Adherence	Chromosome
apec128	fimC114	Adherence	Chromosome
apec128	fimD130	Adherence	Chromosome
apec128	fimD2178	Adherence	Chromosome
apec128	fimE13	Adherence	Chromosome
apec128	fimF141	Adherence	Chromosome
apec128	fimF39	Adherence	Chromosome
apec128	fimG152	Adherence	Chromosome
apec128	fimG44	Adherence	Chromosome
apec128	fimH49	Adherence	Chromosome
apec128	fimI23	Adherence	Chromosome
apec128	fliA3	Adherence	Chromosome
apec128	fliD5	Adherence	Chromosome
apec128	fliE8	Adherence	Chromosome
apec128	fliF9	Adherence	Chromosome
apec128	fliG10	Adherence	Chromosome
apec128	fliH11	Adherence	Chromosome
apec128	fliI12	Adherence	Chromosome
apec128	fliJ13	Adherence	Chromosome
apec128	fliK14	Adherence	Chromosome
apec128	fliL15	Adherence	Chromosome
apec128	fliM16	Adherence	Chromosome
apec128	fliN17	Adherence	Chromosome
apec128	fliO18	Adherence	Chromosome
apec128	fliP19	Adherence	Chromosome
apec128	fliQ20	Adherence	Chromosome
apec128	fliR21	Adherence	Chromosome
apec128	fliS6	Adherence	Chromosome
apec128	fliT7	Adherence	Chromosome
apec128	fliY1	Adherence	Chromosome
apec128	fliZ2	Adherence	Chromosome
apec128	gad5	Miscellaneous	Chromosome
apec128	gad50	Miscellaneous	Chromosome
apec128	groEL	Miscellaneous	Other plasmid	apec128:AA281	IncK2/Z
apec128	hlyE43	Toxin	Chromosome
apec128	hlyE49	Toxin	Chromosome
apec128	hlyF1	Toxin	IncF plasmid	apec128:AA176	IncFIA,IncFIB,IncFIC,rep_cluster_2244
apec128	hra10	Miscellaneous	Chromosome
apec128	ibeB14	Invasion	Chromosome
apec128	ibeC33	Invasion	Chromosome
apec128	ireA2	Iron uptake	Chromosome
apec128	iroN6	Iron uptake	IncF plasmid	apec128:AA176	IncFIA,IncFIB,IncFIC,rep_cluster_2244
apec128	iss1	Miscellaneous	IncF plasmid	apec128:AA176	IncFIA,IncFIB,IncFIC,rep_cluster_2244
apec128	iss3	Miscellaneous	Chromosome
apec128	iucC3	Iron uptake	IncF plasmid	apec128:AA176	IncFIA,IncFIB,IncFIC,rep_cluster_2244
apec128	iutA4	Iron uptake	IncF plasmid	apec128:AA176	IncFIA,IncFIB,IncFIC,rep_cluster_2244
apec128	manZ	Miscellaneous	Chromosome
apec128	mcbA2	Toxin	Chromosome
apec128	ompA1	Miscellaneous	Chromosome
apec128	ompT16	Miscellaneous	Chromosome
apec128	ompT2	Miscellaneous	IncF plasmid	apec128:AA176	IncFIA,IncFIB,IncFIC,rep_cluster_2244
apec128	ratA	Toxin	Chromosome
apec128	ratB	Miscellaneous	Chromosome
apec128	sitA5	Iron uptake	IncF plasmid	apec128:AA176	IncFIA,IncFIB,IncFIC,rep_cluster_2244
apec128	sitA8	Iron uptake	Chromosome
apec128	terC23	Miscellaneous	Chromosome
apec128	terC5	Miscellaneous	Chromosome
apec128	traT15	Miscellaneous	Other plasmid	apec128:AA281	IncK2/Z
apec128	traT173	Miscellaneous	IncF plasmid	apec128:AA176	IncFIA,IncFIB,IncFIC,rep_cluster_2244
apec128	tsh3	Autotransporter	IncF plasmid	apec128:AA176	IncFIA,IncFIB,IncFIC,rep_cluster_2244
apec128	umuC	Protectins	Chromosome
apec128	umuD	Protectins	Chromosome
apec128	yadH	Miscellaneous	Chromosome
apec132	adhE	Miscellaneous	Chromosome
apec132	aufG	Adherence	Chromosome
apec132	cia20	Toxin	IncF plasmid	apec132:AA176	IncFIB,rep_cluster_2244
apec132	cia36	Toxin	IncF plasmid	apec132:AA176	IncFIB,rep_cluster_2244
apec132	cvaA	Secretion	IncF plasmid	apec132:AA176	IncFIB,rep_cluster_2244
apec132	cvaC4	Toxin	IncF plasmid	apec132:AA176	IncFIB,rep_cluster_2244
apec132	cvi	Miscellaneous	IncF plasmid	apec132:AA176	IncFIB,rep_cluster_2244
apec132	dsba	Miscellaneous	Chromosome
apec132	eaeH25	Adherence	Chromosome
apec132	etsA	Miscellaneous	IncF plasmid	apec132:AA176	IncFIB,rep_cluster_2244
apec132	etsB	Miscellaneous	IncF plasmid	apec132:AA176	IncFIB,rep_cluster_2244
apec132	etsC1	Miscellaneous	IncF plasmid	apec132:AA176	IncFIB,rep_cluster_2244
apec132	etsC12	Miscellaneous	IncF plasmid	apec132:AA176	IncFIB,rep_cluster_2244
apec132	feoA	Iron uptake	Chromosome
apec132	feoB	Iron uptake	Chromosome
apec132	fepA1	Iron uptake	Chromosome
apec132	fepB2	Iron uptake	Chromosome
apec132	fepC3	Iron uptake	Chromosome
apec132	fepD4	Iron uptake	Chromosome
apec132	fepE6	Iron uptake	Chromosome
apec132	fepG5	Iron uptake	Chromosome
apec132	fimA85	Adherence	Chromosome
apec132	fimB57	Adherence	Chromosome
apec132	fimC117	Adherence	Chromosome
apec132	fimD124	Adherence	Chromosome
apec132	fimD134	Adherence	Chromosome
apec132	fimD2178	Adherence	Chromosome
apec132	fimE74	Adherence	Chromosome
apec132	fimF141	Adherence	Chromosome
apec132	fimF147	Adherence	Chromosome
apec132	fimG150	Adherence	Chromosome
apec132	fimG152	Adherence	Chromosome
apec132	fimH171	Adherence	Chromosome
apec132	fimI104	Adherence	Chromosome
apec132	fliA3	Adherence	Chromosome
apec132	fliD5	Adherence	Chromosome
apec132	fliS6	Adherence	Chromosome
apec132	fliT7	Adherence	Chromosome
apec132	fliY1	Adherence	Chromosome
apec132	fliZ2	Adherence	Chromosome
apec132	fyuA12	Iron uptake	Chromosome
apec132	gad17	Miscellaneous	Chromosome
apec132	hlyE43	Toxin	Chromosome
apec132	hlyE49	Toxin	Chromosome
apec132	hlyF4	Toxin	IncF plasmid	apec132:AA176	IncFIB,rep_cluster_2244
apec132	ibeB23	Invasion	Chromosome
apec132	ibeC46	Invasion	Chromosome
apec132	iroN6	Iron uptake	IncF plasmid	apec132:AA176	IncFIB,rep_cluster_2244
apec132	irp15	Iron uptake	Chromosome
apec132	irp273	Iron uptake	Chromosome
apec132	iss1	Miscellaneous	IncF plasmid	apec132:AA176	IncFIB,rep_cluster_2244
apec132	iss10	Miscellaneous	Chromosome
apec132	iss3	Miscellaneous	Chromosome
apec132	iucC3	Iron uptake	IncF plasmid	apec132:AA176	IncFIB,rep_cluster_2244
apec132	iutA6	Iron uptake	IncF plasmid	apec132:AA176	IncFIB,rep_cluster_2244
apec132	lpfA5	Adherence	Chromosome
apec132	manZ	Miscellaneous	Chromosome
apec132	mchF12	Miscellaneous	IncF plasmid	apec132:AA176	IncFIB,rep_cluster_2244
apec132	ompA1	Miscellaneous	Chromosome
apec132	ompT2	Miscellaneous	IncF plasmid	apec132:AA176	IncFIB,rep_cluster_2244
apec132	ompT49	Miscellaneous	Chromosome
apec132	ratA	Toxin	Chromosome
apec132	ratB	Miscellaneous	Chromosome
apec132	sitA5	Iron uptake	IncF plasmid	apec132:AA176	IncFIB,rep_cluster_2244
apec132	terC23	Miscellaneous	Chromosome
apec132	terC5	Miscellaneous	Chromosome
apec132	umuC	Protectins	Chromosome
apec132	umuD	Protectins	Chromosome
apec132	yadH	Miscellaneous	Chromosome
apec138	adhE	Miscellaneous	Chromosome
apec138	chuA51	Iron uptake	Chromosome
apec138	cib2	Toxin	Other plasmid	apec138:AA281	IncK2/Z
apec138	cvaA	Secretion	IncF plasmid	apec138:AA178	IncFIB,IncFIC,rep_cluster_2244,rep_cluster_2313
apec138	cvaC4	Toxin	IncF plasmid	apec138:AA178	IncFIB,IncFIC,rep_cluster_2244,rep_cluster_2313
apec138	cvi	Miscellaneous	IncF plasmid	apec138:AA178	IncFIB,IncFIC,rep_cluster_2244,rep_cluster_2313
apec138	dsba	Miscellaneous	Chromosome
apec138	eaeH20	Adherence	Chromosome
apec138	eitA	Iron uptake	IncF plasmid	apec138:AA178	IncFIB,IncFIC,rep_cluster_2244,rep_cluster_2313
apec138	eitB	Iron uptake	IncF plasmid	apec138:AA178	IncFIB,IncFIC,rep_cluster_2244,rep_cluster_2313
apec138	etsA	Miscellaneous	IncF plasmid	apec138:AA178	IncFIB,IncFIC,rep_cluster_2244,rep_cluster_2313
apec138	etsB	Miscellaneous	IncF plasmid	apec138:AA178	IncFIB,IncFIC,rep_cluster_2244,rep_cluster_2313
apec138	etsC1	Miscellaneous	IncF plasmid	apec138:AA178	IncFIB,IncFIC,rep_cluster_2244,rep_cluster_2313
apec138	etsC12	Miscellaneous	IncF plasmid	apec138:AA178	IncFIB,IncFIC,rep_cluster_2244,rep_cluster_2313
apec138	feoA	Iron uptake	Chromosome
apec138	feoB	Iron uptake	Chromosome
apec138	fepA1	Iron uptake	Chromosome
apec138	fepB2	Iron uptake	Chromosome
apec138	fepC3	Iron uptake	Chromosome
apec138	fepD4	Iron uptake	Chromosome
apec138	fepE6	Iron uptake	Chromosome
apec138	fepG5	Iron uptake	Chromosome
apec138	fimA20	Adherence	Chromosome
apec138	fimB54	Adherence	Chromosome
apec138	fimC33	Adherence	Chromosome
apec138	fimD126	Adherence	Chromosome
apec138	fimD38	Adherence	Chromosome
apec138	fimE15	Adherence	Chromosome
apec138	fimF136	Adherence	Chromosome
apec138	fimF141	Adherence	Chromosome
apec138	fimG148	Adherence	Chromosome
apec138	fimG152	Adherence	Chromosome
apec138	fimH53	Adherence	Chromosome
apec138	fimI95	Adherence	Chromosome
apec138	fliA3	Adherence	Chromosome
apec138	fliD5	Adherence	Chromosome
apec138	fliE8	Adherence	Chromosome
apec138	fliF9	Adherence	Chromosome
apec138	fliG10	Adherence	Chromosome
apec138	fliH11	Adherence	Chromosome
apec138	fliI12	Adherence	Chromosome
apec138	fliJ13	Adherence	Chromosome
apec138	fliK14	Adherence	Chromosome
apec138	fliL15	Adherence	Chromosome
apec138	fliM16	Adherence	Chromosome
apec138	fliN17	Adherence	Chromosome
apec138	fliO18	Adherence	Chromosome
apec138	fliP19	Adherence	Chromosome
apec138	fliQ20	Adherence	Chromosome
apec138	fliR21	Adherence	Chromosome
apec138	fliS6	Adherence	Chromosome
apec138	fliT7	Adherence	Chromosome
apec138	fliY1	Adherence	Chromosome
apec138	fliZ2	Adherence	Chromosome
apec138	fyuA76	Iron uptake	Chromosome
apec138	groEL	Miscellaneous	Other plasmid	apec138:AA281	IncK2/Z
apec138	hlyE51	Toxin	Chromosome
apec138	hlyF3	Toxin	IncF plasmid	apec138:AA178	IncFIB,IncFIC,rep_cluster_2244,rep_cluster_2313
apec138	ibeA62	Invasion	Chromosome
apec138	ibeB17	Invasion	Chromosome
apec138	ibeC31	Invasion	Chromosome
apec138	iroN5	Iron uptake	IncF plasmid	apec138:AA178	IncFIB,IncFIC,rep_cluster_2244,rep_cluster_2313
apec138	irp124	Iron uptake	Chromosome
apec138	irp2321	Iron uptake	Chromosome
apec138	iss1	Miscellaneous	IncF plasmid	apec138:AA178	IncFIB,IncFIC,rep_cluster_2244,rep_cluster_2313
apec138	iss11	Miscellaneous	Chromosome
apec138	iss6	Miscellaneous	Chromosome
apec138	iucC3	Iron uptake	IncF plasmid	apec138:AA178	IncFIB,IncFIC,rep_cluster_2244,rep_cluster_2313
apec138	iutA5	Iron uptake	IncF plasmid	apec138:AA178	IncFIB,IncFIC,rep_cluster_2244,rep_cluster_2313
apec138	kpsD1	Protectins	Chromosome
apec138	kpsE8	Protectins	Chromosome
apec138	kpsMII_K11	Protectins	Chromosome
apec138	kpsT2	Protectins	Chromosome
apec138	manZ	Miscellaneous	Chromosome
apec138	mchF15	Miscellaneous	IncF plasmid	apec138:AA178	IncFIB,IncFIC,rep_cluster_2244,rep_cluster_2313
apec138	neuC23	Miscellaneous	Chromosome
apec138	ompA1	Miscellaneous	Chromosome
apec138	ompT147	Miscellaneous	Chromosome
apec138	ompT167	Miscellaneous	Chromosome
apec138	ompT2	Miscellaneous	IncF plasmid	apec138:AA178	IncFIB,IncFIC,rep_cluster_2244,rep_cluster_2313
apec138	papC34	Adherence	Chromosome
apec138	ratA	Toxin	Chromosome
apec138	ratB	Miscellaneous	Chromosome
apec138	sitA1	Iron uptake	IncF plasmid	apec138:AA178	IncFIB,IncFIC,rep_cluster_2244,rep_cluster_2313
apec138	terC10	Miscellaneous	Chromosome
apec138	terC23	Miscellaneous	Chromosome
apec138	traT113	Miscellaneous	IncF plasmid	apec138:AA178	IncFIB,IncFIC,rep_cluster_2244,rep_cluster_2313
apec138	traT15	Miscellaneous	Other plasmid	apec138:AA281	IncK2/Z
apec138	traT72	Miscellaneous	Other plasmid	apec138:AA329	-
apec138	umuC	Protectins	Chromosome
apec138	umuD	Protectins	Chromosome
apec138	usp1	Toxin	Chromosome
apec138	yadH	Miscellaneous	Chromosome
apec138	yfcV3	Adherence	Chromosome
apec141	adhE	Miscellaneous	Chromosome
apec141	aufA	Adherence	Chromosome
apec141	aufC	Adherence	Chromosome
apec141	aufE	Adherence	Chromosome
apec141	aufG	Adherence	Chromosome
apec141	chuA3	Iron uptake	Chromosome
apec141	cia17	Toxin	IncF plasmid	apec141:AA176	IncFIB,IncQ1,rep_cluster_2244
apec141	cvaA	Secretion	IncF plasmid	apec141:AA176	IncFIB,IncQ1,rep_cluster_2244
apec141	cvaC4	Toxin	IncF plasmid	apec141:AA176	IncFIB,IncQ1,rep_cluster_2244
apec141	cvi	Miscellaneous	IncF plasmid	apec141:AA176	IncFIB,IncQ1,rep_cluster_2244
apec141	dsba	Miscellaneous	Chromosome
apec141	eaeH12	Adherence	Chromosome
apec141	etsA	Miscellaneous	IncF plasmid	apec141:AA176	IncFIB,IncQ1,rep_cluster_2244
apec141	etsB	Miscellaneous	IncF plasmid	apec141:AA176	IncFIB,IncQ1,rep_cluster_2244
apec141	etsC1	Miscellaneous	IncF plasmid	apec141:AA176	IncFIB,IncQ1,rep_cluster_2244
apec141	etsC12	Miscellaneous	IncF plasmid	apec141:AA176	IncFIB,IncQ1,rep_cluster_2244
apec141	feoA	Iron uptake	Chromosome
apec141	feoB	Iron uptake	Chromosome
apec141	fepA1	Iron uptake	Chromosome
apec141	fepB2	Iron uptake	Chromosome
apec141	fepC3	Iron uptake	Chromosome
apec141	fepD4	Iron uptake	Chromosome
apec141	fepE6	Iron uptake	Chromosome
apec141	fepG5	Iron uptake	Chromosome
apec141	fimA82	Adherence	Chromosome
apec141	fimB61	Adherence	Chromosome
apec141	fimC114	Adherence	Chromosome
apec141	fimD126	Adherence	Chromosome
apec141	fimD6	Adherence	Chromosome
apec141	fimE67	Adherence	Chromosome
apec141	fimF141	Adherence	Chromosome
apec141	fimF146	Adherence	Chromosome
apec141	fimG152	Adherence	Chromosome
apec141	fimG158	Adherence	Chromosome
apec141	fimH162	Adherence	Chromosome
apec141	fimI99	Adherence	Chromosome
apec141	fliA3	Adherence	Chromosome
apec141	fliE8	Adherence	Chromosome
apec141	fliF9	Adherence	Chromosome
apec141	fliG10	Adherence	Chromosome
apec141	fliH11	Adherence	Chromosome
apec141	fliI12	Adherence	Chromosome
apec141	fliJ13	Adherence	Chromosome
apec141	fliK14	Adherence	Chromosome
apec141	fliL15	Adherence	Chromosome
apec141	fliM16	Adherence	Chromosome
apec141	fliN17	Adherence	Chromosome
apec141	fliO18	Adherence	Chromosome
apec141	fliP19	Adherence	Chromosome
apec141	fliQ20	Adherence	Chromosome
apec141	fliR21	Adherence	Chromosome
apec141	fliS6	Adherence	Chromosome
apec141	fliT7	Adherence	Chromosome
apec141	fliY1	Adherence	Chromosome
apec141	fliZ2	Adherence	Chromosome
apec141	fyuA85	Iron uptake	Chromosome
apec141	gad60	Miscellaneous	Chromosome
apec141	gad69	Miscellaneous	Chromosome
apec141	hlyE1	Toxin	Chromosome
apec141	hlyE50	Toxin	Chromosome
apec141	hlyF1	Toxin	IncF plasmid	apec141:AA176	IncFIB,IncQ1,rep_cluster_2244
apec141	hra10	Miscellaneous	Chromosome
apec141	hra9	Miscellaneous	Chromosome
apec141	ibeB5	Invasion	Chromosome
apec141	ibeC42	Invasion	Chromosome
apec141	ireA2	Iron uptake	Chromosome
apec141	iroN6	Iron uptake	IncF plasmid	apec141:AA176	IncFIB,IncQ1,rep_cluster_2244
apec141	irp123	Iron uptake	Chromosome
apec141	irp2140	Iron uptake	Chromosome
apec141	iss1	Miscellaneous	IncF plasmid	apec141:AA176	IncFIB,IncQ1,rep_cluster_2244
apec141	iss6	Miscellaneous	Chromosome
apec141	iucC3	Iron uptake	IncF plasmid	apec141:AA176	IncFIB,IncQ1,rep_cluster_2244
apec141	iutA4	Iron uptake	IncF plasmid	apec141:AA176	IncFIB,IncQ1,rep_cluster_2244
apec141	lpfA11	Adherence	Chromosome
apec141	manZ	Miscellaneous	Chromosome
apec141	mchF12	Miscellaneous	IncF plasmid	apec141:AA176	IncFIB,IncQ1,rep_cluster_2244
apec141	ompA1	Miscellaneous	Chromosome
apec141	ompT2	Miscellaneous	IncF plasmid	apec141:AA176	IncFIB,IncQ1,rep_cluster_2244
apec141	ompT229	Miscellaneous	Chromosome
apec141	papC9	Adherence	Chromosome
apec141	pic1	Autotransporter	Chromosome
apec141	ratA	Toxin	Chromosome
apec141	ratB	Miscellaneous	Chromosome
apec141	sitA5	Iron uptake	IncF plasmid	apec141:AA176	IncFIB,IncQ1,rep_cluster_2244
apec141	terC10	Miscellaneous	Chromosome
apec141	terC23	Miscellaneous	Chromosome
apec141	traT183	Miscellaneous	Chromosome
apec141	traT29	Miscellaneous	IncF plasmid	apec141:AA176	IncFIB,IncQ1,rep_cluster_2244
apec141	umuC	Protectins	Chromosome
apec141	umuD	Protectins	Chromosome
apec141	vat7	Autotransporter	Chromosome
apec141	yadH	Miscellaneous	Chromosome

## Sheet: plasmid_summary
Sum of #	Column Labels												CMY-2 on IncB/O/K/Z, 1 isolate on IncA/C2
Row Labels	IncA/C2	IncB/O/K/Z	IncFIB/IncFII	IncHI2	IncI1	IncQ1	IncX1	IncY	Grand Total
blaCMY-2	1	29							30				CTX-M-1 on IncI1, 1 isolate on IncHI2, 1 on IncFIB/IncFII, 2 on IncI2 or IncQ
ST-10		3							3
ST-1163		1							1				CTX-M-15 on IncY (one isolate)
ST-140		2							2
ST-155		5							5				CTX-M-2 on IncQ1
ST-2485		2							2
ST-355		2							2				CTX-M-55 on IncFIB/IncFII
ST-371		2							2
ST-373		1							1				SHV-12 on IncI1, 4 on IncX3, 8 on IncX3 or IncQ
ST-38		2							2
ST-429		8							8				TEM-52 on IncX1
ST-46		1							1
ST-88	1								1				CTX-M-65 and SHV-2 could not be transformed
blaCTX-M-1			1	1	13				15
ST-115					3				3
ST-117					3				3
ST-155					2				2
ST-23					1				1
ST-2485					1				1
ST-3107				1					1
ST-453					2				2
ST-4937			1						1
ST-753					1				1
blaCTX-M-15								1	1
ST-69								1	1
blaCTX-M-2						2			2
ST-4980						2			2
blaCTX-M-55			25						25
ST-457			25						25
blaSHV-12					6				6
ST-117					1				1
ST-1303					1				1
ST-155					3				3
ST-4512					1				1
blaTEM-52B							2		2
ST-388							1		1
ST-695							1		1
Grand Total	1	29	26	1	19	2	2	1	81

[truncated: 3 more sheets: Sheet1, WGS_Pspades, LogCFU carcasses]
